# Supplementary material for: The Impact of Attention on Judgments of Frequency and Duration
Source: PLoS One. 2015 May 22;10(5):e0126974. doi: 10.1371/journal.pone.0126974 (PMC4441377; doi:10.1371/journal.pone.0126974)
Supplement: S1 Data File — (XLSX) [file pone.0126974.s001.xlsx]

## Sheet: Data
ID	Stim_Nr	Sex	Age	Eff_St	Cond_Order	DV_Freq	DV_Dur	Cond_Freq	Cond_Dur	Cond_Eff	Cond_St	gew_x_f	gew_x_d	st_x_f	st_x_d
1	1	2	20	2	1	3	19	-4	-1	1	0	-4	-1	0	0
1	2	2	20	2	1	2	17	-4	0	1	0	-4	0	0	0
1	3	2	20	2	1	4	25	-4	1	1	0	-4	1	0	0
1	4	2	20	2	1	6	24	-1	-1	1	0	-1	-1	0	0
1	5	2	20	2	1	5	20	-1	0	1	0	-1	0	0	0
1	6	2	20	2	1	6	25	-1	1	1	0	-1	1	0	0
1	7	2	20	2	1	5	20	5	-1	1	0	5	-1	0	0
1	8	2	20	2	1	7	31	5	0	1	0	5	0	0	0
1	9	2	20	2	1	7	31	5	1	1	0	5	1	0	0
1	10	2	20	2	1	3	18	-4	-1	-1	0	4	1	0	0
1	11	2	20	2	1	2	25	-4	0	-1	0	4	0	0	0
1	12	2	20	2	1	3	27	-4	1	-1	0	4	-1	0	0
1	13	2	20	2	1	2	29	-1	-1	-1	0	1	1	0	0
1	14	2	20	2	1	4	22	-1	0	-1	0	1	0	0	0
1	15	2	20	2	1	5	29	-1	1	-1	0	1	-1	0	0
1	16	2	20	2	1	7	26	5	-1	-1	0	-5	1	0	0
1	17	2	20	2	1	5	23	5	0	-1	0	-5	0	0	0
1	18	2	20	2	1	8	32	5	1	-1	0	-5	-1	0	0
2	1	2	19	1	2	2	18	-4	-1	1	0	-4	-1	0	0
2	2	2	19	1	2	4	16	-4	0	1	0	-4	0	0	0
2	3	2	19	1	2	2	32	-4	1	1	0	-4	1	0	0
2	4	2	19	1	2	4	26	-1	-1	1	0	-1	-1	0	0
2	5	2	19	1	2	5	20	-1	0	1	0	-1	0	0	0
2	6	2	19	1	2	5	32	-1	1	1	0	-1	1	0	0
2	7	2	19	1	2	8	16	5	-1	1	0	5	-1	0	0
2	8	2	19	1	2	8	22	5	0	1	0	5	0	0	0
2	9	2	19	1	2	6	32	5	1	1	0	5	1	0	0
2	10	2	19	1	2	3	18	-4	-1	-1	0	4	1	0	0
2	11	2	19	1	2	3	20	-4	0	-1	0	4	0	0	0
2	12	2	19	1	2	3	22	-4	1	-1	0	4	-1	0	0
2	13	2	19	1	2	5	24	-1	-1	-1	0	1	1	0	0
2	14	2	19	1	2	6	26	-1	0	-1	0	1	0	0	0
2	15	2	19	1	2	8	30	-1	1	-1	0	1	-1	0	0
2	16	2	19	1	2	6	20	5	-1	-1	0	-5	1	0	0
2	17	2	19	1	2	8	24	5	0	-1	0	-5	0	0	0
2	18	2	19	1	2	8	20	5	1	-1	0	-5	-1	0	0
3	1	2	18	2	1	4	23	-4	-1	1	-1	-4	-1	4	1
3	2	2	18	2	1	3	18	-4	0	1	-1	-4	0	4	0
3	3	2	18	2	1	2	24	-4	1	1	-1	-4	1	4	-1
3	4	2	18	2	1	2	20	-1	-1	1	-1	-1	-1	1	1
3	5	2	18	2	1	3	25	-1	0	1	-1	-1	0	1	0
3	6	2	18	2	1	4	16	-1	1	1	-1	-1	1	1	-1
3	7	2	18	2	1	6	21	5	-1	1	-1	5	-1	-5	1
3	8	2	18	2	1	4	20	5	0	1	-1	5	0	-5	0
3	9	2	18	2	1	3	19	5	1	1	-1	5	1	-5	-1
3	10	2	18	2	1	4	26	-4	-1	-1	-1	4	1	4	1
3	11	2	18	2	1	3	23	-4	0	-1	-1	4	0	4	0
3	12	2	18	2	1	5	26	-4	1	-1	-1	4	-1	4	-1
3	13	2	18	2	1	4	27	-1	-1	-1	-1	1	1	1	1
3	14	2	18	2	1	5	29	-1	0	-1	-1	1	0	1	0
3	15	2	18	2	1	5	30	-1	1	-1	-1	1	-1	1	-1
3	16	2	18	2	1	7	23	5	-1	-1	-1	-5	1	-5	1
3	17	2	18	2	1	6	30	5	0	-1	-1	-5	0	-5	0
3	18	2	18	2	1	5	32	5	1	-1	-1	-5	-1	-5	-1
4	1	2	21	2	1	3	24	-4	-1	1	-1	-4	-1	4	1
4	2	2	21	2	1	2	16	-4	0	1	-1	-4	0	4	0
4	3	2	21	2	1	7	25	-4	1	1	-1	-4	1	4	-1
4	4	2	21	2	1	6	22	-1	-1	1	-1	-1	-1	1	1
4	5	2	21	2	1	3	22	-1	0	1	-1	-1	0	1	0
4	6	2	21	2	1	4	24	-1	1	1	-1	-1	1	1	-1
4	7	2	21	2	1	8	28	5	-1	1	-1	5	-1	-5	1
4	8	2	21	2	1	5	22	5	0	1	-1	5	0	-5	0
4	9	2	21	2	1	7	30	5	1	1	-1	5	1	-5	-1
4	10	2	21	2	1	6	22	-4	-1	-1	-1	4	1	4	1
4	11	2	21	2	1	3	20	-4	0	-1	-1	4	0	4	0
4	12	2	21	2	1	6	26	-4	1	-1	-1	4	-1	4	-1
4	13	2	21	2	1	4	27	-1	-1	-1	-1	1	1	1	1
4	14	2	21	2	1	4	25	-1	0	-1	-1	1	0	1	0
4	15	2	21	2	1	5	19	-1	1	-1	-1	1	-1	1	-1
4	16	2	21	2	1	7	30	5	-1	-1	-1	-5	1	-5	1
4	17	2	21	2	1	5	20	5	0	-1	-1	-5	0	-5	0
4	18	2	21	2	1	7	27	5	1	-1	-1	-5	-1	-5	-1
5	1	2	20	1	2	3	19	-4	-1	1	1	-4	-1	-4	-1
5	2	2	20	1	2	2	17	-4	0	1	1	-4	0	-4	0
5	3	2	20	1	2	4	28	-4	1	1	1	-4	1	-4	1
5	4	2	20	1	2	4	18	-1	-1	1	1	-1	-1	-1	-1
5	5	2	20	1	2	7	28	-1	0	1	1	-1	0	-1	0
5	6	2	20	1	2	5	32	-1	1	1	1	-1	1	-1	1
5	7	2	20	1	2	6	25	5	-1	1	1	5	-1	5	-1
5	8	2	20	1	2	5	27	5	0	1	1	5	0	5	0
5	9	2	20	1	2	5	22	5	1	1	1	5	1	5	1
5	10	2	20	1	2	4	19	-4	-1	-1	1	4	1	-4	-1
5	11	2	20	1	2	3	24	-4	0	-1	1	4	0	-4	0
5	12	2	20	1	2	3	19	-4	1	-1	1	4	-1	-4	1
5	13	2	20	1	2	3	16	-1	-1	-1	1	1	1	-1	-1
5	14	2	20	1	2	4	24	-1	0	-1	1	1	0	-1	0
5	15	2	20	1	2	4	25	-1	1	-1	1	1	-1	-1	1
5	16	2	20	1	2	5	17	5	-1	-1	1	-5	1	5	-1
5	17	2	20	1	2	6	21	5	0	-1	1	-5	0	5	0
5	18	2	20	1	2	8	20	5	1	-1	1	-5	-1	5	1
6	1	2	22	1	1	4	20	-4	-1	1	-1	-4	-1	4	1
6	2	2	22	1	1	5	22	-4	0	1	-1	-4	0	4	0
6	3	2	22	1	1	6	20	-4	1	1	-1	-4	1	4	-1
6	4	2	22	1	1	6	24	-1	-1	1	-1	-1	-1	1	1
6	5	2	22	1	1	3	20	-1	0	1	-1	-1	0	1	0
6	6	2	22	1	1	8	22	-1	1	1	-1	-1	1	1	-1
6	7	2	22	1	1	7	30	5	-1	1	-1	5	-1	-5	1
6	8	2	22	1	1	7	30	5	0	1	-1	5	0	-5	0
6	9	2	22	1	1	7	22	5	1	1	-1	5	1	-5	-1
6	10	2	22	1	1	7	18	-4	-1	-1	-1	4	1	4	1
6	11	2	22	1	1	3	18	-4	0	-1	-1	4	0	4	0
6	12	2	22	1	1	3	16	-4	1	-1	-1	4	-1	4	-1
6	13	2	22	1	1	3	16	-1	-1	-1	-1	1	1	1	1
6	14	2	22	1	1	4	16	-1	0	-1	-1	1	0	1	0
6	15	2	22	1	1	4	24	-1	1	-1	-1	1	-1	1	-1
6	16	2	22	1	1	7	25	5	-1	-1	-1	-5	1	-5	1
6	17	2	22	1	1	7	30	5	0	-1	-1	-5	0	-5	0
6	18	2	22	1	1	4	28	5	1	-1	-1	-5	-1	-5	-1
7	1	2	21	2	1	2	16	-4	-1	1	0	-4	-1	0	0
7	2	2	21	2	1	3	18	-4	0	1	0	-4	0	0	0
7	3	2	21	2	1	2	16	-4	1	1	0	-4	1	0	0
7	4	2	21	2	1	2	16	-1	-1	1	0	-1	-1	0	0
7	5	2	21	2	1	3	17	-1	0	1	0	-1	0	0	0
7	6	2	21	2	1	4	32	-1	1	1	0	-1	1	0	0
7	7	2	21	2	1	6	20	5	-1	1	0	5	-1	0	0
7	8	2	21	2	1	5	28	5	0	1	0	5	0	0	0
7	9	2	21	2	1	6	32	5	1	1	0	5	1	0	0
7	10	2	21	2	1	2	21	-4	-1	-1	0	4	1	0	0
7	11	2	21	2	1	2	25	-4	0	-1	0	4	0	0	0
7	12	2	21	2	1	3	20	-4	1	-1	0	4	-1	0	0
7	13	2	21	2	1	5	20	-1	-1	-1	0	1	1	0	0
7	14	2	21	2	1	4	20	-1	0	-1	0	1	0	0	0
7	15	2	21	2	1	3	18	-1	1	-1	0	1	-1	0	0
7	16	2	21	2	1	6	27	5	-1	-1	0	-5	1	0	0
7	17	2	21	2	1	5	26	5	0	-1	0	-5	0	0	0
7	18	2	21	2	1	6	30	5	1	-1	0	-5	-1	0	0
8	1	1	20	1	2	4	23	-4	-1	1	-1	-4	-1	4	1
8	2	1	20	1	2	7	24	-4	0	1	-1	-4	0	4	0
8	3	1	20	1	2	6	28	-4	1	1	-1	-4	1	4	-1
8	4	1	20	1	2	4	26	-1	-1	1	-1	-1	-1	1	1
8	5	1	20	1	2	6	26	-1	0	1	-1	-1	0	1	0
8	6	1	20	1	2	6	23	-1	1	1	-1	-1	1	1	-1
8	7	1	20	1	2	6	32	5	-1	1	-1	5	-1	-5	1
8	8	1	20	1	2	4	16	5	0	1	-1	5	0	-5	0
8	9	1	20	1	2	8	30	5	1	1	-1	5	1	-5	-1
8	10	1	20	1	2	2	16	-4	-1	-1	-1	4	1	4	1
8	11	1	20	1	2	5	28	-4	0	-1	-1	4	0	4	0
8	12	1	20	1	2	3	20	-4	1	-1	-1	4	-1	4	-1
8	13	1	20	1	2	5	20	-1	-1	-1	-1	1	1	1	1
8	14	1	20	1	2	6	28	-1	0	-1	-1	1	0	1	0
8	15	1	20	1	2	4	18	-1	1	-1	-1	1	-1	1	-1
8	16	1	20	1	2	6	25	5	-1	-1	-1	-5	1	-5	1
8	17	1	20	1	2	5	26	5	0	-1	-1	-5	0	-5	0
8	18	1	20	1	2	4	29	5	1	-1	-1	-5	-1	-5	-1
9	1	2	19	1	2	2	16	-4	-1	1	1	-4	-1	-4	-1
9	2	2	19	1	2	3	20	-4	0	1	1	-4	0	-4	0
9	3	2	19	1	2	4	32	-4	1	1	1	-4	1	-4	1
9	4	2	19	1	2	2	16	-1	-1	1	1	-1	-1	-1	-1
9	5	2	19	1	2	4	24	-1	0	1	1	-1	0	-1	0
9	6	2	19	1	2	3	32	-1	1	1	1	-1	1	-1	1
9	7	2	19	1	2	7	26	5	-1	1	1	5	-1	5	-1
9	8	2	19	1	2	5	24	5	0	1	1	5	0	5	0
9	9	2	19	1	2	8	32	5	1	1	1	5	1	5	1
9	10	2	19	1	2	2	16	-4	-1	-1	1	4	1	-4	-1
9	11	2	19	1	2	4	20	-4	0	-1	1	4	0	-4	0
9	12	2	19	1	2	3	20	-4	1	-1	1	4	-1	-4	1
9	13	2	19	1	2	3	20	-1	-1	-1	1	1	1	-1	-1
9	14	2	19	1	2	4	26	-1	0	-1	1	1	0	-1	0
9	15	2	19	1	2	3	20	-1	1	-1	1	1	-1	-1	1
9	16	2	19	1	2	7	26	5	-1	-1	1	-5	1	5	-1
9	17	2	19	1	2	6	22	5	0	-1	1	-5	0	5	0
9	18	2	19	1	2	5	25	5	1	-1	1	-5	-1	5	1
10	1	1	39	2	1	3	20	-4	-1	1	-1	-4	-1	4	1
10	2	1	39	2	1	2	16	-4	0	1	-1	-4	0	4	0
10	3	1	39	2	1	4	18	-4	1	1	-1	-4	1	4	-1
10	4	1	39	2	1	6	25	-1	-1	1	-1	-1	-1	1	1
10	5	1	39	2	1	3	16	-1	0	1	-1	-1	0	1	0
10	6	1	39	2	1	3	18	-1	1	1	-1	-1	1	1	-1
10	7	1	39	2	1	4	25	5	-1	1	-1	5	-1	-5	1
10	8	1	39	2	1	4	16	5	0	1	-1	5	0	-5	0
10	9	1	39	2	1	4	17	5	1	1	-1	5	1	-5	-1
10	10	1	39	2	1	2	16	-4	-1	-1	-1	4	1	4	1
10	11	1	39	2	1	3	18	-4	0	-1	-1	4	0	4	0
10	12	1	39	2	1	2	16	-4	1	-1	-1	4	-1	4	-1
10	13	1	39	2	1	3	30	-1	-1	-1	-1	1	1	1	1
10	14	1	39	2	1	4	19	-1	0	-1	-1	1	0	1	0
10	15	1	39	2	1	3	22	-1	1	-1	-1	1	-1	1	-1
10	16	1	39	2	1	3	20	5	-1	-1	-1	-5	1	-5	1
10	17	1	39	2	1	5	22	5	0	-1	-1	-5	0	-5	0
10	18	1	39	2	1	5	22	5	1	-1	-1	-5	-1	-5	-1
11	1	2	19	2	2	3	23	-4	-1	1	1	-4	-1	-4	-1
11	2	2	19	2	2	3	20	-4	0	1	1	-4	0	-4	0
11	3	2	19	2	2	3	32	-4	1	1	1	-4	1	-4	1
11	4	2	19	2	2	2	19	-1	-1	1	1	-1	-1	-1	-1
11	5	2	19	2	2	3	24	-1	0	1	1	-1	0	-1	0
11	6	2	19	2	2	6	30	-1	1	1	1	-1	1	-1	1
11	7	2	19	2	2	6	22	5	-1	1	1	5	-1	5	-1
11	8	2	19	2	2	5	26	5	0	1	1	5	0	5	0
11	9	2	19	2	2	5	17	5	1	1	1	5	1	5	1
11	10	2	19	2	2	2	16	-4	-1	-1	1	4	1	-4	-1
11	11	2	19	2	2	4	28	-4	0	-1	1	4	0	-4	0
11	12	2	19	2	2	3	23	-4	1	-1	1	4	-1	-4	1
11	13	2	19	2	2	6	25	-1	-1	-1	1	1	1	-1	-1
11	14	2	19	2	2	6	25	-1	0	-1	1	1	0	-1	0
11	15	2	19	2	2	6	30	-1	1	-1	1	1	-1	-1	1
11	16	2	19	2	2	5	27	5	-1	-1	1	-5	1	5	-1
11	17	2	19	2	2	6	28	5	0	-1	1	-5	0	5	0
11	18	2	19	2	2	8	30	5	1	-1	1	-5	-1	5	1
12	1	2	19	1	1	3	17	-4	-1	1	1	-4	-1	-4	-1
12	2	2	19	1	1	2	23	-4	0	1	1	-4	0	-4	0
12	3	2	19	1	1	5	29	-4	1	1	1	-4	1	-4	1
12	4	2	19	1	1	7	30	-1	-1	1	1	-1	-1	-1	-1
12	5	2	19	1	1	8	28	-1	0	1	1	-1	0	-1	0
12	6	2	19	1	1	4	32	-1	1	1	1	-1	1	-1	1
12	7	2	19	1	1	5	25	5	-1	1	1	5	-1	5	-1
12	8	2	19	1	1	7	29	5	0	1	1	5	0	5	0
12	9	2	19	1	1	8	32	5	1	1	1	5	1	5	1
12	10	2	19	1	1	3	16	-4	-1	-1	1	4	1	-4	-1
12	11	2	19	1	1	4	18	-4	0	-1	1	4	0	-4	0
12	12	2	19	1	1	2	16	-4	1	-1	1	4	-1	-4	1
12	13	2	19	1	1	4	19	-1	-1	-1	1	1	1	-1	-1
12	14	2	19	1	1	6	24	-1	0	-1	1	1	0	-1	0
12	15	2	19	1	1	6	25	-1	1	-1	1	1	-1	-1	1
12	16	2	19	1	1	8	30	5	-1	-1	1	-5	1	5	-1
12	17	2	19	1	1	7	26	5	0	-1	1	-5	0	5	0
12	18	2	19	1	1	8	29	5	1	-1	1	-5	-1	5	1
13	1	2	18	1	2	2	16	-4	-1	1	1	-4	-1	-4	-1
13	2	2	18	1	2	2	16	-4	0	1	1	-4	0	-4	0
13	3	2	18	1	2	2	16	-4	1	1	1	-4	1	-4	1
13	4	2	18	1	2	3	18	-1	-1	1	1	-1	-1	-1	-1
13	5	2	18	1	2	6	24	-1	0	1	1	-1	0	-1	0
13	6	2	18	1	2	4	25	-1	1	1	1	-1	1	-1	1
13	7	2	18	1	2	8	25	5	-1	1	1	5	-1	5	-1
13	8	2	18	1	2	6	27	5	0	1	1	5	0	5	0
13	9	2	18	1	2	8	32	5	1	1	1	5	1	5	1
13	10	2	18	1	2	3	20	-4	-1	-1	1	4	1	-4	-1
13	11	2	18	1	2	6	30	-4	0	-1	1	4	0	-4	0
13	12	2	18	1	2	6	28	-4	1	-1	1	4	-1	-4	1
13	13	2	18	1	2	5	25	-1	-1	-1	1	1	1	-1	-1
13	14	2	18	1	2	5	25	-1	0	-1	1	1	0	-1	0
13	15	2	18	1	2	8	30	-1	1	-1	1	1	-1	-1	1
13	16	2	18	1	2	7	28	5	-1	-1	1	-5	1	5	-1
13	17	2	18	1	2	7	30	5	0	-1	1	-5	0	5	0
13	18	2	18	1	2	4	21	5	1	-1	1	-5	-1	5	1
14	1	2	18	2	2	4	30	-4	-1	1	-1	-4	-1	4	1
14	2	2	18	2	2	2	26	-4	0	1	-1	-4	0	4	0
14	3	2	18	2	2	3	16	-4	1	1	-1	-4	1	4	-1
14	4	2	18	2	2	4	20	-1	-1	1	-1	-1	-1	1	1
14	5	2	18	2	2	2	25	-1	0	1	-1	-1	0	1	0
14	6	2	18	2	2	5	28	-1	1	1	-1	-1	1	1	-1
14	7	2	18	2	2	8	32	5	-1	1	-1	5	-1	-5	1
14	8	2	18	2	2	8	32	5	0	1	-1	5	0	-5	0
14	9	2	18	2	2	7	28	5	1	1	-1	5	1	-5	-1
14	10	2	18	2	2	7	29	-4	-1	-1	-1	4	1	4	1
14	11	2	18	2	2	2	20	-4	0	-1	-1	4	0	4	0
14	12	2	18	2	2	2	16	-4	1	-1	-1	4	-1	4	-1
14	13	2	18	2	2	6	29	-1	-1	-1	-1	1	1	1	1
14	14	2	18	2	2	4	29	-1	0	-1	-1	1	0	1	0
14	15	2	18	2	2	6	32	-1	1	-1	-1	1	-1	1	-1
14	16	2	18	2	2	7	28	5	-1	-1	-1	-5	1	-5	1
14	17	2	18	2	2	8	32	5	0	-1	-1	-5	0	-5	0
14	18	2	18	2	2	7	30	5	1	-1	-1	-5	-1	-5	-1
15	1	2	20	1	1	7	32	-4	-1	1	-1	-4	-1	4	1
15	2	2	20	1	1	3	22	-4	0	1	-1	-4	0	4	0
15	3	2	20	1	1	6	30	-4	1	1	-1	-4	1	4	-1
15	4	2	20	1	1	4	28	-1	-1	1	-1	-1	-1	1	1
15	5	2	20	1	1	6	28	-1	0	1	-1	-1	0	1	0
15	6	2	20	1	1	5	30	-1	1	1	-1	-1	1	1	-1
15	7	2	20	1	1	4	22	5	-1	1	-1	5	-1	-5	1
15	8	2	20	1	1	5	28	5	0	1	-1	5	0	-5	0
15	9	2	20	1	1	6	30	5	1	1	-1	5	1	-5	-1
15	10	2	20	1	1	2	16	-4	-1	-1	-1	4	1	4	1
15	11	2	20	1	1	3	26	-4	0	-1	-1	4	0	4	0
15	12	2	20	1	1	5	22	-4	1	-1	-1	4	-1	4	-1
15	13	2	20	1	1	5	24	-1	-1	-1	-1	1	1	1	1
15	14	2	20	1	1	2	18	-1	0	-1	-1	1	0	1	0
15	15	2	20	1	1	3	25	-1	1	-1	-1	1	-1	1	-1
15	16	2	20	1	1	5	18	5	-1	-1	-1	-5	1	-5	1
15	17	2	20	1	1	5	18	5	0	-1	-1	-5	0	-5	0
15	18	2	20	1	1	4	24	5	1	-1	-1	-5	-1	-5	-1
16	1	1	19	1	2	3	16	-4	-1	1	0	-4	-1	0	0
16	2	1	19	1	2	3	16	-4	0	1	0	-4	0	0	0
16	3	1	19	1	2	2	16	-4	1	1	0	-4	1	0	0
16	4	1	19	1	2	4	16	-1	-1	1	0	-1	-1	0	0
16	5	1	19	1	2	3	16	-1	0	1	0	-1	0	0	0
16	6	1	19	1	2	4	25	-1	1	1	0	-1	1	0	0
16	7	1	19	1	2	5	20	5	-1	1	0	5	-1	0	0
16	8	1	19	1	2	6	26	5	0	1	0	5	0	0	0
16	9	1	19	1	2	8	32	5	1	1	0	5	1	0	0
16	10	1	19	1	2	2	16	-4	-1	-1	0	4	1	0	0
16	11	1	19	1	2	2	16	-4	0	-1	0	4	0	0	0
16	12	1	19	1	2	3	16	-4	1	-1	0	4	-1	0	0
16	13	1	19	1	2	7	30	-1	-1	-1	0	1	1	0	0
16	14	1	19	1	2	7	30	-1	0	-1	0	1	0	0	0
16	15	1	19	1	2	4	25	-1	1	-1	0	1	-1	0	0
16	16	1	19	1	2	8	32	5	-1	-1	0	-5	1	0	0
16	17	1	19	1	2	8	32	5	0	-1	0	-5	0	0	0
16	18	1	19	1	2	6	30	5	1	-1	0	-5	-1	0	0
17	1	2	21	2	2	5	20	-4	-1	1	-1	-4	-1	4	1
17	2	2	21	2	2	2	20	-4	0	1	-1	-4	0	4	0
17	3	2	21	2	2	4	30	-4	1	1	-1	-4	1	4	-1
17	4	2	21	2	2	4	20	-1	-1	1	-1	-1	-1	1	1
17	5	2	21	2	2	8	32	-1	0	1	-1	-1	0	1	0
17	6	2	21	2	2	3	30	-1	1	1	-1	-1	1	1	-1
17	7	2	21	2	2	6	20	5	-1	1	-1	5	-1	-5	1
17	8	2	21	2	2	5	32	5	0	1	-1	5	0	-5	0
17	9	2	21	2	2	8	20	5	1	1	-1	5	1	-5	-1
17	10	2	21	2	2	4	30	-4	-1	-1	-1	4	1	4	1
17	11	2	21	2	2	4	30	-4	0	-1	-1	4	0	4	0
17	12	2	21	2	2	6	20	-4	1	-1	-1	4	-1	4	-1
17	13	2	21	2	2	6	25	-1	-1	-1	-1	1	1	1	1
17	14	2	21	2	2	8	32	-1	0	-1	-1	1	0	1	0
17	15	2	21	2	2	8	32	-1	1	-1	-1	1	-1	1	-1
17	16	2	21	2	2	8	32	5	-1	-1	-1	-5	1	-5	1
17	17	2	21	2	2	8	32	5	0	-1	-1	-5	0	-5	0
17	18	2	21	2	2	6	30	5	1	-1	-1	-5	-1	-5	-1
18	1	2	18	2	2	3	18	-4	-1	1	-1	-4	-1	4	1
18	2	2	18	2	2	2	25	-4	0	1	-1	-4	0	4	0
18	3	2	18	2	2	3	32	-4	1	1	-1	-4	1	4	-1
18	4	2	18	2	2	4	27	-1	-1	1	-1	-1	-1	1	1
18	5	2	18	2	2	2	16	-1	0	1	-1	-1	0	1	0
18	6	2	18	2	2	8	20	-1	1	1	-1	-1	1	1	-1
18	7	2	18	2	2	8	32	5	-1	1	-1	5	-1	-5	1
18	8	2	18	2	2	8	32	5	0	1	-1	5	0	-5	0
18	9	2	18	2	2	6	32	5	1	1	-1	5	1	-5	-1
18	10	2	18	2	2	2	18	-4	-1	-1	-1	4	1	4	1
18	11	2	18	2	2	6	25	-4	0	-1	-1	4	0	4	0
18	12	2	18	2	2	5	25	-4	1	-1	-1	4	-1	4	-1
18	13	2	18	2	2	3	20	-1	-1	-1	-1	1	1	1	1
18	14	2	18	2	2	7	28	-1	0	-1	-1	1	0	1	0
18	15	2	18	2	2	5	32	-1	1	-1	-1	1	-1	1	-1
18	16	2	18	2	2	8	30	5	-1	-1	-1	-5	1	-5	1
18	17	2	18	2	2	7	20	5	0	-1	-1	-5	0	-5	0
18	18	2	18	2	2	8	32	5	1	-1	-1	-5	-1	-5	-1
19	1	2	19	2	1	2	16	-4	-1	1	0	-4	-1	0	0
19	2	2	19	2	1	2	18	-4	0	1	0	-4	0	0	0
19	3	2	19	2	1	2	24	-4	1	1	0	-4	1	0	0
19	4	2	19	2	1	3	17	-1	-1	1	0	-1	-1	0	0
19	5	2	19	2	1	2	16	-1	0	1	0	-1	0	0	0
19	6	2	19	2	1	3	20	-1	1	1	0	-1	1	0	0
19	7	2	19	2	1	2	22	5	-1	1	0	5	-1	0	0
19	8	2	19	2	1	6	30	5	0	1	0	5	0	0	0
19	9	2	19	2	1	7	30	5	1	1	0	5	1	0	0
19	10	2	19	2	1	4	25	-4	-1	-1	0	4	1	0	0
19	11	2	19	2	1	3	20	-4	0	-1	0	4	0	0	0
19	12	2	19	2	1	3	16	-4	1	-1	0	4	-1	0	0
19	13	2	19	2	1	3	28	-1	-1	-1	0	1	1	0	0
19	14	2	19	2	1	4	30	-1	0	-1	0	1	0	0	0
19	15	2	19	2	1	3	32	-1	1	-1	0	1	-1	0	0
19	16	2	19	2	1	6	30	5	-1	-1	0	-5	1	0	0
19	17	2	19	2	1	7	32	5	0	-1	0	-5	0	0	0
19	18	2	19	2	1	5	27	5	1	-1	0	-5	-1	0	0
20	1	2	19	2	2	3	20	-4	-1	1	0	-4	-1	0	0
20	2	2	19	2	2	4	18	-4	0	1	0	-4	0	0	0
20	3	2	19	2	2	2	25	-4	1	1	0	-4	1	0	0
20	4	2	19	2	2	3	19	-1	-1	1	0	-1	-1	0	0
20	5	2	19	2	2	4	26	-1	0	1	0	-1	0	0	0
20	6	2	19	2	2	4	20	-1	1	1	0	-1	1	0	0
20	7	2	19	2	2	7	19	5	-1	1	0	5	-1	0	0
20	8	2	19	2	2	8	32	5	0	1	0	5	0	0	0
20	9	2	19	2	2	8	32	5	1	1	0	5	1	0	0
20	10	2	19	2	2	2	16	-4	-1	-1	0	4	1	0	0
20	11	2	19	2	2	3	20	-4	0	-1	0	4	0	0	0
20	12	2	19	2	2	4	22	-4	1	-1	0	4	-1	0	0
20	13	2	19	2	2	5	16	-1	-1	-1	0	1	1	0	0
20	14	2	19	2	2	5	20	-1	0	-1	0	1	0	0	0
20	15	2	19	2	2	7	32	-1	1	-1	0	1	-1	0	0
20	16	2	19	2	2	8	16	5	-1	-1	0	-5	1	0	0
20	17	2	19	2	2	6	25	5	0	-1	0	-5	0	0	0
20	18	2	19	2	2	8	30	5	1	-1	0	-5	-1	0	0
21	1	2	18	1	2	3	18	-4	-1	1	1	-4	-1	-4	-1
21	2	2	18	1	2	4	25	-4	0	1	1	-4	0	-4	0
21	3	2	18	1	2	3	21	-4	1	1	1	-4	1	-4	1
21	4	2	18	1	2	4	22	-1	-1	1	1	-1	-1	-1	-1
21	5	2	18	1	2	4	27	-1	0	1	1	-1	0	-1	0
21	6	2	18	1	2	4	27	-1	1	1	1	-1	1	-1	1
21	7	2	18	1	2	5	23	5	-1	1	1	5	-1	5	-1
21	8	2	18	1	2	3	24	5	0	1	1	5	0	5	0
21	9	2	18	1	2	4	30	5	1	1	1	5	1	5	1
21	10	2	18	1	2	3	20	-4	-1	-1	1	4	1	-4	-1
21	11	2	18	1	2	2	22	-4	0	-1	1	4	0	-4	0
21	12	2	18	1	2	2	17	-4	1	-1	1	4	-1	-4	1
21	13	2	18	1	2	3	20	-1	-1	-1	1	1	1	-1	-1
21	14	2	18	1	2	4	26	-1	0	-1	1	1	0	-1	0
21	15	2	18	1	2	3	20	-1	1	-1	1	1	-1	-1	1
21	16	2	18	1	2	4	25	5	-1	-1	1	-5	1	5	-1
21	17	2	18	1	2	5	22	5	0	-1	1	-5	0	5	0
21	18	2	18	1	2	5	20	5	1	-1	1	-5	-1	5	1
22	1	2	19	2	1	3	16	-4	-1	1	-1	-4	-1	4	1
22	2	2	19	2	1	2	16	-4	0	1	-1	-4	0	4	0
22	3	2	19	2	1	4	16	-4	1	1	-1	-4	1	4	-1
22	4	2	19	2	1	6	19	-1	-1	1	-1	-1	-1	1	1
22	5	2	19	2	1	6	18	-1	0	1	-1	-1	0	1	0
22	6	2	19	2	1	8	22	-1	1	1	-1	-1	1	1	-1
22	7	2	19	2	1	8	26	5	-1	1	-1	5	-1	-5	1
22	8	2	19	2	1	7	18	5	0	1	-1	5	0	-5	0
22	9	2	19	2	1	8	24	5	1	1	-1	5	1	-5	-1
22	10	2	19	2	1	4	20	-4	-1	-1	-1	4	1	4	1
22	11	2	19	2	1	3	18	-4	0	-1	-1	4	0	4	0
22	12	2	19	2	1	4	16	-4	1	-1	-1	4	-1	4	-1
22	13	2	19	2	1	4	18	-1	-1	-1	-1	1	1	1	1
22	14	2	19	2	1	5	20	-1	0	-1	-1	1	0	1	0
22	15	2	19	2	1	4	18	-1	1	-1	-1	1	-1	1	-1
22	16	2	19	2	1	3	20	5	-1	-1	-1	-5	1	-5	1
22	17	2	19	2	1	5	16	5	0	-1	-1	-5	0	-5	0
22	18	2	19	2	1	8	20	5	1	-1	-1	-5	-1	-5	-1
23	1	2	18	2	2	2	16	-4	-1	1	1	-4	-1	-4	-1
23	2	2	18	2	2	2	16	-4	0	1	1	-4	0	-4	0
23	3	2	18	2	2	2	17	-4	1	1	1	-4	1	-4	1
23	4	2	18	2	2	3	16	-1	-1	1	1	-1	-1	-1	-1
23	5	2	18	2	2	5	26	-1	0	1	1	-1	0	-1	0
23	6	2	18	2	2	3	25	-1	1	1	1	-1	1	-1	1
23	7	2	18	2	2	6	30	5	-1	1	1	5	-1	5	-1
23	8	2	18	2	2	7	28	5	0	1	1	5	0	5	0
23	9	2	18	2	2	5	25	5	1	1	1	5	1	5	1
23	10	2	18	2	2	2	16	-4	-1	-1	1	4	1	-4	-1
23	11	2	18	2	2	4	20	-4	0	-1	1	4	0	-4	0
23	12	2	18	2	2	4	18	-4	1	-1	1	4	-1	-4	1
23	13	2	18	2	2	5	18	-1	-1	-1	1	1	1	-1	-1
23	14	2	18	2	2	4	20	-1	0	-1	1	1	0	-1	0
23	15	2	18	2	2	7	32	-1	1	-1	1	1	-1	-1	1
23	16	2	18	2	2	7	31	5	-1	-1	1	-5	1	5	-1
23	17	2	18	2	2	8	32	5	0	-1	1	-5	0	5	0
23	18	2	18	2	2	3	19	5	1	-1	1	-5	-1	5	1
24	1	2	18	1	2	2	25	-4	-1	1	0	-4	-1	0	0
24	2	2	18	1	2	3	28	-4	0	1	0	-4	0	0	0
24	3	2	18	1	2	2	22	-4	1	1	0	-4	1	0	0
24	4	2	18	1	2	4	29	-1	-1	1	0	-1	-1	0	0
24	5	2	18	1	2	6	24	-1	0	1	0	-1	0	0	0
24	6	2	18	1	2	7	25	-1	1	1	0	-1	1	0	0
24	7	2	18	1	2	7	30	5	-1	1	0	5	-1	0	0
24	8	2	18	1	2	8	32	5	0	1	0	5	0	0	0
24	9	2	18	1	2	8	32	5	1	1	0	5	1	0	0
24	10	2	18	1	2	4	27	-4	-1	-1	0	4	1	0	0
24	11	2	18	1	2	2	16	-4	0	-1	0	4	0	0	0
24	12	2	18	1	2	2	18	-4	1	-1	0	4	-1	0	0
24	13	2	18	1	2	5	16	-1	-1	-1	0	1	1	0	0
24	14	2	18	1	2	3	18	-1	0	-1	0	1	0	0	0
24	15	2	18	1	2	3	20	-1	1	-1	0	1	-1	0	0
24	16	2	18	1	2	8	32	5	-1	-1	0	-5	1	0	0
24	17	2	18	1	2	4	20	5	0	-1	0	-5	0	0	0
24	18	2	18	1	2	8	32	5	1	-1	0	-5	-1	0	0
25	1	2	19	1	1	4	19	-4	-1	1	0	-4	-1	0	0
25	2	2	19	1	1	5	20	-4	0	1	0	-4	0	0	0
25	3	2	19	1	1	4	25	-4	1	1	0	-4	1	0	0
25	4	2	19	1	1	3	19	-1	-1	1	0	-1	-1	0	0
25	5	2	19	1	1	5	16	-1	0	1	0	-1	0	0	0
25	6	2	19	1	1	7	32	-1	1	1	0	-1	1	0	0
25	7	2	19	1	1	6	19	5	-1	1	0	5	-1	0	0
25	8	2	19	1	1	8	32	5	0	1	0	5	0	0	0
25	9	2	19	1	1	8	28	5	1	1	0	5	1	0	0
25	10	2	19	1	1	4	20	-4	-1	-1	0	4	1	0	0
25	11	2	19	1	1	5	16	-4	0	-1	0	4	0	0	0
25	12	2	19	1	1	5	24	-4	1	-1	0	4	-1	0	0
25	13	2	19	1	1	7	20	-1	-1	-1	0	1	1	0	0
25	14	2	19	1	1	4	19	-1	0	-1	0	1	0	0	0
25	15	2	19	1	1	7	32	-1	1	-1	0	1	-1	0	0
25	16	2	19	1	1	7	28	5	-1	-1	0	-5	1	0	0
25	17	2	19	1	1	7	32	5	0	-1	0	-5	0	0	0
25	18	2	19	1	1	8	30	5	1	-1	0	-5	-1	0	0
26	1	2	26	1	1	3	23	-4	-1	1	-1	-4	-1	4	1
26	2	2	26	1	1	2	22	-4	0	1	-1	-4	0	4	0
26	3	2	26	1	1	3	18	-4	1	1	-1	-4	1	4	-1
26	4	2	26	1	1	4	20	-1	-1	1	-1	-1	-1	1	1
26	5	2	26	1	1	3	20	-1	0	1	-1	-1	0	1	0
26	6	2	26	1	1	2	24	-1	1	1	-1	-1	1	1	-1
26	7	2	26	1	1	6	27	5	-1	1	-1	5	-1	-5	1
26	8	2	26	1	1	4	24	5	0	1	-1	5	0	-5	0
26	9	2	26	1	1	6	29	5	1	1	-1	5	1	-5	-1
26	10	2	26	1	1	3	16	-4	-1	-1	-1	4	1	4	1
26	11	2	26	1	1	5	16	-4	0	-1	-1	4	0	4	0
26	12	2	26	1	1	5	24	-4	1	-1	-1	4	-1	4	-1
26	13	2	26	1	1	8	26	-1	-1	-1	-1	1	1	1	1
26	14	2	26	1	1	8	20	-1	0	-1	-1	1	0	1	0
26	15	2	26	1	1	4	17	-1	1	-1	-1	1	-1	1	-1
26	16	2	26	1	1	6	31	5	-1	-1	-1	-5	1	-5	1
26	17	2	26	1	1	7	28	5	0	-1	-1	-5	0	-5	0
26	18	2	26	1	1	7	29	5	1	-1	-1	-5	-1	-5	-1
27	1	2	19	2	2	2	16	-4	-1	1	-1	-4	-1	4	1
27	2	2	19	2	2	2	18	-4	0	1	-1	-4	0	4	0
27	3	2	19	2	2	2	16	-4	1	1	-1	-4	1	4	-1
27	4	2	19	2	2	5	32	-1	-1	1	-1	-1	-1	1	1
27	5	2	19	2	2	4	22	-1	0	1	-1	-1	0	1	0
27	6	2	19	2	2	3	20	-1	1	1	-1	-1	1	1	-1
27	7	2	19	2	2	5	25	5	-1	1	-1	5	-1	-5	1
27	8	2	19	2	2	4	25	5	0	1	-1	5	0	-5	0
27	9	2	19	2	2	3	21	5	1	1	-1	5	1	-5	-1
27	10	2	19	2	2	2	17	-4	-1	-1	-1	4	1	4	1
27	11	2	19	2	2	2	19	-4	0	-1	-1	4	0	4	0
27	12	2	19	2	2	2	20	-4	1	-1	-1	4	-1	4	-1
27	13	2	19	2	2	6	29	-1	-1	-1	-1	1	1	1	1
27	14	2	19	2	2	2	16	-1	0	-1	-1	1	0	1	0
27	15	2	19	2	2	4	26	-1	1	-1	-1	1	-1	1	-1
27	16	2	19	2	2	7	26	5	-1	-1	-1	-5	1	-5	1
27	17	2	19	2	2	8	29	5	0	-1	-1	-5	0	-5	0
27	18	2	19	2	2	8	32	5	1	-1	-1	-5	-1	-5	-1
28	1	2	20	1	2	4	20	-4	-1	1	-1	-4	-1	4	1
28	2	2	20	1	2	4	24	-4	0	1	-1	-4	0	4	0
28	3	2	20	1	2	4	17	-4	1	1	-1	-4	1	4	-1
28	4	2	20	1	2	5	29	-1	-1	1	-1	-1	-1	1	1
28	5	2	20	1	2	6	25	-1	0	1	-1	-1	0	1	0
28	6	2	20	1	2	7	29	-1	1	1	-1	-1	1	1	-1
28	7	2	20	1	2	8	32	5	-1	1	-1	5	-1	-5	1
28	8	2	20	1	2	5	18	5	0	1	-1	5	0	-5	0
28	9	2	20	1	2	5	29	5	1	1	-1	5	1	-5	-1
28	10	2	20	1	2	6	22	-4	-1	-1	-1	4	1	4	1
28	11	2	20	1	2	3	17	-4	0	-1	-1	4	0	4	0
28	12	2	20	1	2	2	16	-4	1	-1	-1	4	-1	4	-1
28	13	2	20	1	2	5	26	-1	-1	-1	-1	1	1	1	1
28	14	2	20	1	2	3	19	-1	0	-1	-1	1	0	1	0
28	15	2	20	1	2	6	27	-1	1	-1	-1	1	-1	1	-1
28	16	2	20	1	2	7	25	5	-1	-1	-1	-5	1	-5	1
28	17	2	20	1	2	8	19	5	0	-1	-1	-5	0	-5	0
28	18	2	20	1	2	3	19	5	1	-1	-1	-5	-1	-5	-1
29	1	2	19	2	1	8	32	-4	-1	1	-1	-4	-1	4	1
29	2	2	19	2	1	3	18	-4	0	1	-1	-4	0	4	0
29	3	2	19	2	1	5	26	-4	1	1	-1	-4	1	4	-1
29	4	2	19	2	1	8	23	-1	-1	1	-1	-1	-1	1	1
29	5	2	19	2	1	5	22	-1	0	1	-1	-1	0	1	0
29	6	2	19	2	1	5	16	-1	1	1	-1	-1	1	1	-1
29	7	2	19	2	1	3	19	5	-1	1	-1	5	-1	-5	1
29	8	2	19	2	1	7	20	5	0	1	-1	5	0	-5	0
29	9	2	19	2	1	4	24	5	1	1	-1	5	1	-5	-1
29	10	2	19	2	1	4	16	-4	-1	-1	-1	4	1	4	1
29	11	2	19	2	1	5	19	-4	0	-1	-1	4	0	4	0
29	12	2	19	2	1	4	20	-4	1	-1	-1	4	-1	4	-1
29	13	2	19	2	1	6	28	-1	-1	-1	-1	1	1	1	1
29	14	2	19	2	1	6	30	-1	0	-1	-1	1	0	1	0
29	15	2	19	2	1	2	16	-1	1	-1	-1	1	-1	1	-1
29	16	2	19	2	1	8	31	5	-1	-1	-1	-5	1	-5	1
29	17	2	19	2	1	7	30	5	0	-1	-1	-5	0	-5	0
29	18	2	19	2	1	6	23	5	1	-1	-1	-5	-1	-5	-1
30	1	2	19	1	1	2	16	-4	-1	1	0	-4	-1	0	0
30	2	2	19	1	1	2	16	-4	0	1	0	-4	0	0	0
30	3	2	19	1	1	3	16	-4	1	1	0	-4	1	0	0
30	4	2	19	1	1	6	25	-1	-1	1	0	-1	-1	0	0
30	5	2	19	1	1	4	26	-1	0	1	0	-1	0	0	0
30	6	2	19	1	1	5	29	-1	1	1	0	-1	1	0	0
30	7	2	19	1	1	8	30	5	-1	1	0	5	-1	0	0
30	8	2	19	1	1	5	31	5	0	1	0	5	0	0	0
30	9	2	19	1	1	8	32	5	1	1	0	5	1	0	0
30	10	2	19	1	1	3	16	-4	-1	-1	0	4	1	0	0
30	11	2	19	1	1	2	17	-4	0	-1	0	4	0	0	0
30	12	2	19	1	1	3	18	-4	1	-1	0	4	-1	0	0
30	13	2	19	1	1	4	17	-1	-1	-1	0	1	1	0	0
30	14	2	19	1	1	2	16	-1	0	-1	0	1	0	0	0
30	15	2	19	1	1	4	16	-1	1	-1	0	1	-1	0	0
30	16	2	19	1	1	8	23	5	-1	-1	0	-5	1	0	0
30	17	2	19	1	1	5	20	5	0	-1	0	-5	0	0	0
30	18	2	19	1	1	7	25	5	1	-1	0	-5	-1	0	0
31	1	2	24	1	1	2	20	-4	-1	1	0	-4	-1	0	0
31	2	2	24	1	1	2	16	-4	0	1	0	-4	0	0	0
31	3	2	24	1	1	3	29	-4	1	1	0	-4	1	0	0
31	4	2	24	1	1	4	18	-1	-1	1	0	-1	-1	0	0
31	5	2	24	1	1	4	25	-1	0	1	0	-1	0	0	0
31	6	2	24	1	1	4	18	-1	1	1	0	-1	1	0	0
31	7	2	24	1	1	3	25	5	-1	1	0	5	-1	0	0
31	8	2	24	1	1	7	30	5	0	1	0	5	0	0	0
31	9	2	24	1	1	8	32	5	1	1	0	5	1	0	0
31	10	2	24	1	1	3	25	-4	-1	-1	0	4	1	0	0
31	11	2	24	1	1	2	18	-4	0	-1	0	4	0	0	0
31	12	2	24	1	1	2	30	-4	1	-1	0	4	-1	0	0
31	13	2	24	1	1	2	16	-1	-1	-1	0	1	1	0	0
31	14	2	24	1	1	4	25	-1	0	-1	0	1	0	0	0
31	15	2	24	1	1	5	25	-1	1	-1	0	1	-1	0	0
31	16	2	24	1	1	7	28	5	-1	-1	0	-5	1	0	0
31	17	2	24	1	1	8	32	5	0	-1	0	-5	0	0	0
31	18	2	24	1	1	5	32	5	1	-1	0	-5	-1	0	0
32	1	2	23	1	1	3	16	-4	-1	1	1	-4	-1	-4	-1
32	2	2	23	1	1	3	16	-4	0	1	1	-4	0	-4	0
32	3	2	23	1	1	4	20	-4	1	1	1	-4	1	-4	1
32	4	2	23	1	1	2	16	-1	-1	1	1	-1	-1	-1	-1
32	5	2	23	1	1	6	17	-1	0	1	1	-1	0	-1	0
32	6	2	23	1	1	4	20	-1	1	1	1	-1	1	-1	1
32	7	2	23	1	1	6	24	5	-1	1	1	5	-1	5	-1
32	8	2	23	1	1	5	22	5	0	1	1	5	0	5	0
32	9	2	23	1	1	8	30	5	1	1	1	5	1	5	1
32	10	2	23	1	1	2	16	-4	-1	-1	1	4	1	-4	-1
32	11	2	23	1	1	2	18	-4	0	-1	1	4	0	-4	0
32	12	2	23	1	1	3	28	-4	1	-1	1	4	-1	-4	1
32	13	2	23	1	1	4	26	-1	-1	-1	1	1	1	-1	-1
32	14	2	23	1	1	3	20	-1	0	-1	1	1	0	-1	0
32	15	2	23	1	1	3	24	-1	1	-1	1	1	-1	-1	1
32	16	2	23	1	1	6	26	5	-1	-1	1	-5	1	5	-1
32	17	2	23	1	1	3	18	5	0	-1	1	-5	0	5	0
32	18	2	23	1	1	5	21	5	1	-1	1	-5	-1	5	1
33	1	2	23	2	1	3	22	-4	-1	1	0	-4	-1	0	0
33	2	2	23	2	1	5	19	-4	0	1	0	-4	0	0	0
33	3	2	23	2	1	4	30	-4	1	1	0	-4	1	0	0
33	4	2	23	2	1	3	23	-1	-1	1	0	-1	-1	0	0
33	5	2	23	2	1	4	20	-1	0	1	0	-1	0	0	0
33	6	2	23	2	1	5	26	-1	1	1	0	-1	1	0	0
33	7	2	23	2	1	6	31	5	-1	1	0	5	-1	0	0
33	8	2	23	2	1	8	28	5	0	1	0	5	0	0	0
33	9	2	23	2	1	6	24	5	1	1	0	5	1	0	0
33	10	2	23	2	1	2	17	-4	-1	-1	0	4	1	0	0
33	11	2	23	2	1	3	16	-4	0	-1	0	4	0	0	0
33	12	2	23	2	1	4	16	-4	1	-1	0	4	-1	0	0
33	13	2	23	2	1	8	32	-1	-1	-1	0	1	1	0	0
33	14	2	23	2	1	4	20	-1	0	-1	0	1	0	0	0
33	15	2	23	2	1	4	20	-1	1	-1	0	1	-1	0	0
33	16	2	23	2	1	7	30	5	-1	-1	0	-5	1	0	0
33	17	2	23	2	1	4	21	5	0	-1	0	-5	0	0	0
33	18	2	23	2	1	6	25	5	1	-1	0	-5	-1	0	0
34	1	1	22	1	2	3	20	-4	-1	1	1	-4	-1	-4	-1
34	2	1	22	1	2	3	26	-4	0	1	1	-4	0	-4	0
34	3	1	22	1	2	3	23	-4	1	1	1	-4	1	-4	1
34	4	1	22	1	2	5	18	-1	-1	1	1	-1	-1	-1	-1
34	5	1	22	1	2	4	20	-1	0	1	1	-1	0	-1	0
34	6	1	22	1	2	5	28	-1	1	1	1	-1	1	-1	1
34	7	1	22	1	2	7	18	5	-1	1	1	5	-1	5	-1
34	8	1	22	1	2	7	29	5	0	1	1	5	0	5	0
34	9	1	22	1	2	6	30	5	1	1	1	5	1	5	1
34	10	1	22	1	2	2	28	-4	-1	-1	1	4	1	-4	-1
34	11	1	22	1	2	3	20	-4	0	-1	1	4	0	-4	0
34	12	1	22	1	2	2	30	-4	1	-1	1	4	-1	-4	1
34	13	1	22	1	2	3	20	-1	-1	-1	1	1	1	-1	-1
34	14	1	22	1	2	2	25	-1	0	-1	1	1	0	-1	0
34	15	1	22	1	2	3	25	-1	1	-1	1	1	-1	-1	1
34	16	1	22	1	2	4	26	5	-1	-1	1	-5	1	5	-1
34	17	1	22	1	2	5	29	5	0	-1	1	-5	0	5	0
34	18	1	22	1	2	5	25	5	1	-1	1	-5	-1	5	1
35	1	1	21	1	1	3	18	-4	-1	1	0	-4	-1	0	0
35	2	1	21	1	1	3	18	-4	0	1	0	-4	0	0	0
35	3	1	21	1	1	2	16	-4	1	1	0	-4	1	0	0
35	4	1	21	1	1	4	24	-1	-1	1	0	-1	-1	0	0
35	5	1	21	1	1	4	24	-1	0	1	0	-1	0	0	0
35	6	1	21	1	1	6	25	-1	1	1	0	-1	1	0	0
35	7	1	21	1	1	5	23	5	-1	1	0	5	-1	0	0
35	8	1	21	1	1	5	24	5	0	1	0	5	0	0	0
35	9	1	21	1	1	6	23	5	1	1	0	5	1	0	0
35	10	1	21	1	1	3	16	-4	-1	-1	0	4	1	0	0
35	11	1	21	1	1	3	19	-4	0	-1	0	4	0	0	0
35	12	1	21	1	1	3	22	-4	1	-1	0	4	-1	0	0
35	13	1	21	1	1	4	21	-1	-1	-1	0	1	1	0	0
35	14	1	21	1	1	4	18	-1	0	-1	0	1	0	0	0
35	15	1	21	1	1	6	20	-1	1	-1	0	1	-1	0	0
35	16	1	21	1	1	4	22	5	-1	-1	0	-5	1	0	0
35	17	1	21	1	1	7	28	5	0	-1	0	-5	0	0	0
35	18	1	21	1	1	8	32	5	1	-1	0	-5	-1	0	0
36	1	1	20	1	2	2	16	-4	-1	1	1	-4	-1	-4	-1
36	2	1	20	1	2	2	16	-4	0	1	1	-4	0	-4	0
36	3	1	20	1	2	4	27	-4	1	1	1	-4	1	-4	1
36	4	1	20	1	2	3	18	-1	-1	1	1	-1	-1	-1	-1
36	5	1	20	1	2	3	22	-1	0	1	1	-1	0	-1	0
36	6	1	20	1	2	5	26	-1	1	1	1	-1	1	-1	1
36	7	1	20	1	2	6	24	5	-1	1	1	5	-1	5	-1
36	8	1	20	1	2	8	32	5	0	1	1	5	0	5	0
36	9	1	20	1	2	8	32	5	1	1	1	5	1	5	1
36	10	1	20	1	2	3	24	-4	-1	-1	1	4	1	-4	-1
36	11	1	20	1	2	2	16	-4	0	-1	1	4	0	-4	0
36	12	1	20	1	2	2	20	-4	1	-1	1	4	-1	-4	1
36	13	1	20	1	2	4	25	-1	-1	-1	1	1	1	-1	-1
36	14	1	20	1	2	3	25	-1	0	-1	1	1	0	-1	0
36	15	1	20	1	2	4	22	-1	1	-1	1	1	-1	-1	1
36	16	1	20	1	2	4	20	5	-1	-1	1	-5	1	5	-1
36	17	1	20	1	2	6	32	5	0	-1	1	-5	0	5	0
36	18	1	20	1	2	7	32	5	1	-1	1	-5	-1	5	1
37	1	2	22	1	1	2	16	-4	-1	1	0	-4	-1	0	0
37	2	2	22	1	1	2	16	-4	0	1	0	-4	0	0	0
37	3	2	22	1	1	6	32	-4	1	1	0	-4	1	0	0
37	4	2	22	1	1	6	25	-1	-1	1	0	-1	-1	0	0
37	5	2	22	1	1	6	30	-1	0	1	0	-1	0	0	0
37	6	2	22	1	1	6	25	-1	1	1	0	-1	1	0	0
37	7	2	22	1	1	8	20	5	-1	1	0	5	-1	0	0
37	8	2	22	1	1	8	20	5	0	1	0	5	0	0	0
37	9	2	22	1	1	8	32	5	1	1	0	5	1	0	0
37	10	2	22	1	1	2	16	-4	-1	-1	0	4	1	0	0
37	11	2	22	1	1	2	20	-4	0	-1	0	4	0	0	0
37	12	2	22	1	1	2	16	-4	1	-1	0	4	-1	0	0
37	13	2	22	1	1	4	16	-1	-1	-1	0	1	1	0	0
37	14	2	22	1	1	3	16	-1	0	-1	0	1	0	0	0
37	15	2	22	1	1	6	32	-1	1	-1	0	1	-1	0	0
37	16	2	22	1	1	8	25	5	-1	-1	0	-5	1	0	0
37	17	2	22	1	1	6	16	5	0	-1	0	-5	0	0	0
37	18	2	22	1	1	8	32	5	1	-1	0	-5	-1	0	0
38	1	2	25	2	1	2	16	-4	-1	1	-1	-4	-1	4	1
38	2	2	25	2	1	4	26	-4	0	1	-1	-4	0	4	0
38	3	2	25	2	1	4	22	-4	1	1	-1	-4	1	4	-1
38	4	2	25	2	1	7	26	-1	-1	1	-1	-1	-1	1	1
38	5	2	25	2	1	4	22	-1	0	1	-1	-1	0	1	0
38	6	2	25	2	1	3	20	-1	1	1	-1	-1	1	1	-1
38	7	2	25	2	1	7	24	5	-1	1	-1	5	-1	-5	1
38	8	2	25	2	1	5	29	5	0	1	-1	5	0	-5	0
38	9	2	25	2	1	8	32	5	1	1	-1	5	1	-5	-1
38	10	2	25	2	1	6	27	-4	-1	-1	-1	4	1	4	1
38	11	2	25	2	1	5	24	-4	0	-1	-1	4	0	4	0
38	12	2	25	2	1	3	18	-4	1	-1	-1	4	-1	4	-1
38	13	2	25	2	1	6	30	-1	-1	-1	-1	1	1	1	1
38	14	2	25	2	1	8	30	-1	0	-1	-1	1	0	1	0
38	15	2	25	2	1	6	30	-1	1	-1	-1	1	-1	1	-1
38	16	2	25	2	1	8	28	5	-1	-1	-1	-5	1	-5	1
38	17	2	25	2	1	5	16	5	0	-1	-1	-5	0	-5	0
38	18	2	25	2	1	7	32	5	1	-1	-1	-5	-1	-5	-1
39	1	2	23	2	1	2	25	-4	-1	1	0	-4	-1	0	0
39	2	2	23	2	1	4	24	-4	0	1	0	-4	0	0	0
39	3	2	23	2	1	5	26	-4	1	1	0	-4	1	0	0
39	4	2	23	2	1	4	23	-1	-1	1	0	-1	-1	0	0
39	5	2	23	2	1	3	27	-1	0	1	0	-1	0	0	0
39	6	2	23	2	1	3	20	-1	1	1	0	-1	1	0	0
39	7	2	23	2	1	8	17	5	-1	1	0	5	-1	0	0
39	8	2	23	2	1	4	28	5	0	1	0	5	0	0	0
39	9	2	23	2	1	4	28	5	1	1	0	5	1	0	0
39	10	2	23	2	1	3	26	-4	-1	-1	0	4	1	0	0
39	11	2	23	2	1	3	19	-4	0	-1	0	4	0	0	0
39	12	2	23	2	1	3	24	-4	1	-1	0	4	-1	0	0
39	13	2	23	2	1	5	18	-1	-1	-1	0	1	1	0	0
39	14	2	23	2	1	5	24	-1	0	-1	0	1	0	0	0
39	15	2	23	2	1	4	32	-1	1	-1	0	1	-1	0	0
39	16	2	23	2	1	6	16	5	-1	-1	0	-5	1	0	0
39	17	2	23	2	1	6	22	5	0	-1	0	-5	0	0	0
39	18	2	23	2	1	5	24	5	1	-1	0	-5	-1	0	0
40	1	2	35	1	2	2	18	-4	-1	1	0	-4	-1	0	0
40	2	2	35	1	2	4	22	-4	0	1	0	-4	0	0	0
40	3	2	35	1	2	2	18	-4	1	1	0	-4	1	0	0
40	4	2	35	1	2	2	16	-1	-1	1	0	-1	-1	0	0
40	5	2	35	1	2	4	24	-1	0	1	0	-1	0	0	0
40	6	2	35	1	2	6	29	-1	1	1	0	-1	1	0	0
40	7	2	35	1	2	7	29	5	-1	1	0	5	-1	0	0
40	8	2	35	1	2	8	32	5	0	1	0	5	0	0	0
40	9	2	35	1	2	5	30	5	1	1	0	5	1	0	0
40	10	2	35	1	2	4	24	-4	-1	-1	0	4	1	0	0
40	11	2	35	1	2	3	29	-4	0	-1	0	4	0	0	0
40	12	2	35	1	2	3	29	-4	1	-1	0	4	-1	0	0
40	13	2	35	1	2	6	21	-1	-1	-1	0	1	1	0	0
40	14	2	35	1	2	4	25	-1	0	-1	0	1	0	0	0
40	15	2	35	1	2	3	23	-1	1	-1	0	1	-1	0	0
40	16	2	35	1	2	8	32	5	-1	-1	0	-5	1	0	0
40	17	2	35	1	2	8	30	5	0	-1	0	-5	0	0	0
40	18	2	35	1	2	8	20	5	1	-1	0	-5	-1	0	0
41	1	2	20	2	2	6	19	-4	-1	1	-1	-4	-1	4	1
41	2	2	20	2	2	2	22	-4	0	1	-1	-4	0	4	0
41	3	2	20	2	2	5	28	-4	1	1	-1	-4	1	4	-1
41	4	2	20	2	2	4	22	-1	-1	1	-1	-1	-1	1	1
41	5	2	20	2	2	4	24	-1	0	1	-1	-1	0	1	0
41	6	2	20	2	2	3	25	-1	1	1	-1	-1	1	1	-1
41	7	2	20	2	2	8	30	5	-1	1	-1	5	-1	-5	1
41	8	2	20	2	2	6	31	5	0	1	-1	5	0	-5	0
41	9	2	20	2	2	8	28	5	1	1	-1	5	1	-5	-1
41	10	2	20	2	2	2	27	-4	-1	-1	-1	4	1	4	1
41	11	2	20	2	2	2	18	-4	0	-1	-1	4	0	4	0
41	12	2	20	2	2	2	18	-4	1	-1	-1	4	-1	4	-1
41	13	2	20	2	2	4	18	-1	-1	-1	-1	1	1	1	1
41	14	2	20	2	2	3	21	-1	0	-1	-1	1	0	1	0
41	15	2	20	2	2	7	26	-1	1	-1	-1	1	-1	1	-1
41	16	2	20	2	2	8	18	5	-1	-1	-1	-5	1	-5	1
41	17	2	20	2	2	5	16	5	0	-1	-1	-5	0	-5	0
41	18	2	20	2	2	6	16	5	1	-1	-1	-5	-1	-5	-1
42	1	2	20	2	2	6	16	-4	-1	1	1	-4	-1	-4	-1
42	2	2	20	2	2	2	18	-4	0	1	1	-4	0	-4	0
42	3	2	20	2	2	2	16	-4	1	1	1	-4	1	-4	1
42	4	2	20	2	2	4	26	-1	-1	1	1	-1	-1	-1	-1
42	5	2	20	2	2	6	16	-1	0	1	1	-1	0	-1	0
42	6	2	20	2	2	5	16	-1	1	1	1	-1	1	-1	1
42	7	2	20	2	2	5	18	5	-1	1	1	5	-1	5	-1
42	8	2	20	2	2	8	19	5	0	1	1	5	0	5	0
42	9	2	20	2	2	7	16	5	1	1	1	5	1	5	1
42	10	2	20	2	2	3	29	-4	-1	-1	1	4	1	-4	-1
42	11	2	20	2	2	3	22	-4	0	-1	1	4	0	-4	0
42	12	2	20	2	2	2	29	-4	1	-1	1	4	-1	-4	1
42	13	2	20	2	2	5	19	-1	-1	-1	1	1	1	-1	-1
42	14	2	20	2	2	4	27	-1	0	-1	1	1	0	-1	0
42	15	2	20	2	2	3	20	-1	1	-1	1	1	-1	-1	1
42	16	2	20	2	2	7	16	5	-1	-1	1	-5	1	5	-1
42	17	2	20	2	2	4	30	5	0	-1	1	-5	0	5	0
42	18	2	20	2	2	8	28	5	1	-1	1	-5	-1	5	1
43	1	2	25	2	1	3	16	-4	-1	1	1	-4	-1	-4	-1
43	2	2	25	2	1	2	16	-4	0	1	1	-4	0	-4	0
43	3	2	25	2	1	2	30	-4	1	1	1	-4	1	-4	1
43	4	2	25	2	1	3	16	-1	-1	1	1	-1	-1	-1	-1
43	5	2	25	2	1	4	19	-1	0	1	1	-1	0	-1	0
43	6	2	25	2	1	4	30	-1	1	1	1	-1	1	-1	1
43	7	2	25	2	1	2	16	5	-1	1	1	5	-1	5	-1
43	8	2	25	2	1	7	20	5	0	1	1	5	0	5	0
43	9	2	25	2	1	8	20	5	1	1	1	5	1	5	1
43	10	2	25	2	1	3	20	-4	-1	-1	1	4	1	-4	-1
43	11	2	25	2	1	3	16	-4	0	-1	1	4	0	-4	0
43	12	2	25	2	1	7	16	-4	1	-1	1	4	-1	-4	1
43	13	2	25	2	1	8	30	-1	-1	-1	1	1	1	-1	-1
43	14	2	25	2	1	5	16	-1	0	-1	1	1	0	-1	0
43	15	2	25	2	1	5	16	-1	1	-1	1	1	-1	-1	1
43	16	2	25	2	1	5	30	5	-1	-1	1	-5	1	5	-1
43	17	2	25	2	1	6	19	5	0	-1	1	-5	0	5	0
43	18	2	25	2	1	5	20	5	1	-1	1	-5	-1	5	1
44	1	2	21	2	2	2	16	-4	-1	1	1	-4	-1	-4	-1
44	2	2	21	2	2	2	21	-4	0	1	1	-4	0	-4	0
44	3	2	21	2	2	3	25	-4	1	1	1	-4	1	-4	1
44	4	2	21	2	2	2	16	-1	-1	1	1	-1	-1	-1	-1
44	5	2	21	2	2	2	17	-1	0	1	1	-1	0	-1	0
44	6	2	21	2	2	3	16	-1	1	1	1	-1	1	-1	1
44	7	2	21	2	2	5	16	5	-1	1	1	5	-1	5	-1
44	8	2	21	2	2	5	23	5	0	1	1	5	0	5	0
44	9	2	21	2	2	7	32	5	1	1	1	5	1	5	1
44	10	2	21	2	2	3	20	-4	-1	-1	1	4	1	-4	-1
44	11	2	21	2	2	2	16	-4	0	-1	1	4	0	-4	0
44	12	2	21	2	2	3	21	-4	1	-1	1	4	-1	-4	1
44	13	2	21	2	2	3	18	-1	-1	-1	1	1	1	-1	-1
44	14	2	21	2	2	3	20	-1	0	-1	1	1	0	-1	0
44	15	2	21	2	2	4	28	-1	1	-1	1	1	-1	-1	1
44	16	2	21	2	2	4	25	5	-1	-1	1	-5	1	5	-1
44	17	2	21	2	2	4	18	5	0	-1	1	-5	0	5	0
44	18	2	21	2	2	8	28	5	1	-1	1	-5	-1	5	1
45	1	2	24	2	2	2	20	-4	-1	1	0	-4	-1	0	0
45	2	2	24	2	2	3	18	-4	0	1	0	-4	0	0	0
45	3	2	24	2	2	2	20	-4	1	1	0	-4	1	0	0
45	4	2	24	2	2	4	16	-1	-1	1	0	-1	-1	0	0
45	5	2	24	2	2	5	20	-1	0	1	0	-1	0	0	0
45	6	2	24	2	2	3	22	-1	1	1	0	-1	1	0	0
45	7	2	24	2	2	7	19	5	-1	1	0	5	-1	0	0
45	8	2	24	2	2	5	20	5	0	1	0	5	0	0	0
45	9	2	24	2	2	8	32	5	1	1	0	5	1	0	0
45	10	2	24	2	2	2	16	-4	-1	-1	0	4	1	0	0
45	11	2	24	2	2	2	18	-4	0	-1	0	4	0	0	0
45	12	2	24	2	2	2	16	-4	1	-1	0	4	-1	0	0
45	13	2	24	2	2	4	16	-1	-1	-1	0	1	1	0	0
45	14	2	24	2	2	5	18	-1	0	-1	0	1	0	0	0
45	15	2	24	2	2	5	28	-1	1	-1	0	1	-1	0	0
45	16	2	24	2	2	7	16	5	-1	-1	0	-5	1	0	0
45	17	2	24	2	2	7	25	5	0	-1	0	-5	0	0	0
45	18	2	24	2	2	6	25	5	1	-1	0	-5	-1	0	0
46	1	1	26	2	2	3	16	-4	-1	1	1	-4	-1	-4	-1
46	2	1	26	2	2	2	16	-4	0	1	1	-4	0	-4	0
46	3	1	26	2	2	2	16	-4	1	1	1	-4	1	-4	1
46	4	1	26	2	2	4	20	-1	-1	1	1	-1	-1	-1	-1
46	5	1	26	2	2	3	16	-1	0	1	1	-1	0	-1	0
46	6	1	26	2	2	3	20	-1	1	1	1	-1	1	-1	1
46	7	1	26	2	2	4	25	5	-1	1	1	5	-1	5	-1
46	8	1	26	2	2	7	32	5	0	1	1	5	0	5	0
46	9	1	26	2	2	4	25	5	1	1	1	5	1	5	1
46	10	1	26	2	2	2	16	-4	-1	-1	1	4	1	-4	-1
46	11	1	26	2	2	2	16	-4	0	-1	1	4	0	-4	0
46	12	1	26	2	2	3	32	-4	1	-1	1	4	-1	-4	1
46	13	1	26	2	2	4	20	-1	-1	-1	1	1	1	-1	-1
46	14	1	26	2	2	3	28	-1	0	-1	1	1	0	-1	0
46	15	1	26	2	2	4	32	-1	1	-1	1	1	-1	-1	1
46	16	1	26	2	2	6	32	5	-1	-1	1	-5	1	5	-1
46	17	1	26	2	2	8	32	5	0	-1	1	-5	0	5	0
46	18	1	26	2	2	7	30	5	1	-1	1	-5	-1	5	1
47	1	2	20	1	1	5	16	-4	-1	1	-1	-4	-1	4	1
47	2	2	20	1	1	6	24	-4	0	1	-1	-4	0	4	0
47	3	2	20	1	1	3	32	-4	1	1	-1	-4	1	4	-1
47	4	2	20	1	1	4	16	-1	-1	1	-1	-1	-1	1	1
47	5	2	20	1	1	6	18	-1	0	1	-1	-1	0	1	0
47	6	2	20	1	1	5	30	-1	1	1	-1	-1	1	1	-1
47	7	2	20	1	1	4	20	5	-1	1	-1	5	-1	-5	1
47	8	2	20	1	1	5	28	5	0	1	-1	5	0	-5	0
47	9	2	20	1	1	6	25	5	1	1	-1	5	1	-5	-1
47	10	2	20	1	1	5	19	-4	-1	-1	-1	4	1	4	1
47	11	2	20	1	1	2	16	-4	0	-1	-1	4	0	4	0
47	12	2	20	1	1	6	16	-4	1	-1	-1	4	-1	4	-1
47	13	2	20	1	1	6	16	-1	-1	-1	-1	1	1	1	1
47	14	2	20	1	1	6	16	-1	0	-1	-1	1	0	1	0
47	15	2	20	1	1	4	23	-1	1	-1	-1	1	-1	1	-1
47	16	2	20	1	1	2	16	5	-1	-1	-1	-5	1	-5	1
47	17	2	20	1	1	7	20	5	0	-1	-1	-5	0	-5	0
47	18	2	20	1	1	2	18	5	1	-1	-1	-5	-1	-5	-1
48	1	1	22	2	2	3	16	-4	-1	1	1	-4	-1	-4	-1
48	2	1	22	2	2	2	23	-4	0	1	1	-4	0	-4	0
48	3	1	22	2	2	3	25	-4	1	1	1	-4	1	-4	1
48	4	1	22	2	2	3	25	-1	-1	1	1	-1	-1	-1	-1
48	5	1	22	2	2	4	22	-1	0	1	1	-1	0	-1	0
48	6	1	22	2	2	5	30	-1	1	1	1	-1	1	-1	1
48	7	1	22	2	2	5	26	5	-1	1	1	5	-1	5	-1
48	8	1	22	2	2	6	26	5	0	1	1	5	0	5	0
48	9	1	22	2	2	8	29	5	1	1	1	5	1	5	1
48	10	1	22	2	2	4	16	-4	-1	-1	1	4	1	-4	-1
48	11	1	22	2	2	2	17	-4	0	-1	1	4	0	-4	0
48	12	1	22	2	2	4	20	-4	1	-1	1	4	-1	-4	1
48	13	1	22	2	2	3	19	-1	-1	-1	1	1	1	-1	-1
48	14	1	22	2	2	4	18	-1	0	-1	1	1	0	-1	0
48	15	1	22	2	2	5	26	-1	1	-1	1	1	-1	-1	1
48	16	1	22	2	2	4	27	5	-1	-1	1	-5	1	5	-1
48	17	1	22	2	2	5	30	5	0	-1	1	-5	0	5	0
48	18	1	22	2	2	6	23	5	1	-1	1	-5	-1	5	1
49	1	2	28	1	1	3	25	-4	-1	1	-1	-4	-1	4	1
49	2	2	28	1	1	4	20	-4	0	1	-1	-4	0	4	0
49	3	2	28	1	1	4	22	-4	1	1	-1	-4	1	4	-1
49	4	2	28	1	1	2	16	-1	-1	1	-1	-1	-1	1	1
49	5	2	28	1	1	2	16	-1	0	1	-1	-1	0	1	0
49	6	2	28	1	1	3	30	-1	1	1	-1	-1	1	1	-1
49	7	2	28	1	1	6	25	5	-1	1	-1	5	-1	-5	1
49	8	2	28	1	1	7	20	5	0	1	-1	5	0	-5	0
49	9	2	28	1	1	6	32	5	1	1	-1	5	1	-5	-1
49	10	2	28	1	1	4	20	-4	-1	-1	-1	4	1	4	1
49	11	2	28	1	1	3	16	-4	0	-1	-1	4	0	4	0
49	12	2	28	1	1	2	18	-4	1	-1	-1	4	-1	4	-1
49	13	2	28	1	1	3	24	-1	-1	-1	-1	1	1	1	1
49	14	2	28	1	1	4	22	-1	0	-1	-1	1	0	1	0
49	15	2	28	1	1	4	26	-1	1	-1	-1	1	-1	1	-1
49	16	2	28	1	1	2	20	5	-1	-1	-1	-5	1	-5	1
49	17	2	28	1	1	2	16	5	0	-1	-1	-5	0	-5	0
49	18	2	28	1	1	3	17	5	1	-1	-1	-5	-1	-5	-1
50	1	2	19	2	2	2	20	-4	-1	1	1	-4	-1	-4	-1
50	2	2	19	2	2	2	16	-4	0	1	1	-4	0	-4	0
50	3	2	19	2	2	2	18	-4	1	1	1	-4	1	-4	1
50	4	2	19	2	2	4	16	-1	-1	1	1	-1	-1	-1	-1
50	5	2	19	2	2	3	20	-1	0	1	1	-1	0	-1	0
50	6	2	19	2	2	5	25	-1	1	1	1	-1	1	-1	1
50	7	2	19	2	2	7	20	5	-1	1	1	5	-1	5	-1
50	8	2	19	2	2	8	23	5	0	1	1	5	0	5	0
50	9	2	19	2	2	5	26	5	1	1	1	5	1	5	1
50	10	2	19	2	2	3	25	-4	-1	-1	1	4	1	-4	-1
50	11	2	19	2	2	2	20	-4	0	-1	1	4	0	-4	0
50	12	2	19	2	2	4	32	-4	1	-1	1	4	-1	-4	1
50	13	2	19	2	2	8	20	-1	-1	-1	1	1	1	-1	-1
50	14	2	19	2	2	3	23	-1	0	-1	1	1	0	-1	0
50	15	2	19	2	2	5	32	-1	1	-1	1	1	-1	-1	1
50	16	2	19	2	2	8	16	5	-1	-1	1	-5	1	5	-1
50	17	2	19	2	2	8	25	5	0	-1	1	-5	0	5	0
50	18	2	19	2	2	8	20	5	1	-1	1	-5	-1	5	1
51	1	1	27	1	1	3	18	-4	-1	1	1	-4	-1	-4	-1
51	2	1	27	1	1	3	16	-4	0	1	1	-4	0	-4	0
51	3	1	27	1	1	3	16	-4	1	1	1	-4	1	-4	1
51	4	1	27	1	1	5	23	-1	-1	1	1	-1	-1	-1	-1
51	5	1	27	1	1	5	26	-1	0	1	1	-1	0	-1	0
51	6	1	27	1	1	6	18	-1	1	1	1	-1	1	-1	1
51	7	1	27	1	1	8	28	5	-1	1	1	5	-1	5	-1
51	8	1	27	1	1	8	30	5	0	1	1	5	0	5	0
51	9	1	27	1	1	8	32	5	1	1	1	5	1	5	1
51	10	1	27	1	1	4	16	-4	-1	-1	1	4	1	-4	-1
51	11	1	27	1	1	3	17	-4	0	-1	1	4	0	-4	0
51	12	1	27	1	1	6	22	-4	1	-1	1	4	-1	-4	1
51	13	1	27	1	1	4	16	-1	-1	-1	1	1	1	-1	-1
51	14	1	27	1	1	6	26	-1	0	-1	1	1	0	-1	0
51	15	1	27	1	1	5	26	-1	1	-1	1	1	-1	-1	1
51	16	1	27	1	1	7	30	5	-1	-1	1	-5	1	5	-1
51	17	1	27	1	1	8	30	5	0	-1	1	-5	0	5	0
51	18	1	27	1	1	7	29	5	1	-1	1	-5	-1	5	1
52	1	2	23	2	2	2	16	-4	-1	1	0	-4	-1	0	0
52	2	2	23	2	2	3	23	-4	0	1	0	-4	0	0	0
52	3	2	23	2	2	3	25	-4	1	1	0	-4	1	0	0
52	4	2	23	2	2	4	29	-1	-1	1	0	-1	-1	0	0
52	5	2	23	2	2	4	23	-1	0	1	0	-1	0	0	0
52	6	2	23	2	2	5	25	-1	1	1	0	-1	1	0	0
52	7	2	23	2	2	4	16	5	-1	1	0	5	-1	0	0
52	8	2	23	2	2	3	23	5	0	1	0	5	0	0	0
52	9	2	23	2	2	5	27	5	1	1	0	5	1	0	0
52	10	2	23	2	2	2	16	-4	-1	-1	0	4	1	0	0
52	11	2	23	2	2	3	21	-4	0	-1	0	4	0	0	0
52	12	2	23	2	2	2	16	-4	1	-1	0	4	-1	0	0
52	13	2	23	2	2	4	25	-1	-1	-1	0	1	1	0	0
52	14	2	23	2	2	5	32	-1	0	-1	0	1	0	0	0
52	15	2	23	2	2	4	24	-1	1	-1	0	1	-1	0	0
52	16	2	23	2	2	6	16	5	-1	-1	0	-5	1	0	0
52	17	2	23	2	2	5	20	5	0	-1	0	-5	0	0	0
52	18	2	23	2	2	8	32	5	1	-1	0	-5	-1	0	0
53	1	2	21	1	1	2	17	-4	-1	1	-1	-4	-1	4	1
53	2	2	21	1	1	6	26	-4	0	1	-1	-4	0	4	0
53	3	2	21	1	1	8	31	-4	1	1	-1	-4	1	4	-1
53	4	2	21	1	1	8	28	-1	-1	1	-1	-1	-1	1	1
53	5	2	21	1	1	4	27	-1	0	1	-1	-1	0	1	0
53	6	2	21	1	1	3	20	-1	1	1	-1	-1	1	1	-1
53	7	2	21	1	1	7	24	5	-1	1	-1	5	-1	-5	1
53	8	2	21	1	1	6	26	5	0	1	-1	5	0	-5	0
53	9	2	21	1	1	8	32	5	1	1	-1	5	1	-5	-1
53	10	2	21	1	1	2	18	-4	-1	-1	-1	4	1	4	1
53	11	2	21	1	1	3	20	-4	0	-1	-1	4	0	4	0
53	12	2	21	1	1	4	23	-4	1	-1	-1	4	-1	4	-1
53	13	2	21	1	1	2	16	-1	-1	-1	-1	1	1	1	1
53	14	2	21	1	1	3	23	-1	0	-1	-1	1	0	1	0
53	15	2	21	1	1	6	16	-1	1	-1	-1	1	-1	1	-1
53	16	2	21	1	1	5	26	5	-1	-1	-1	-5	1	-5	1
53	17	2	21	1	1	4	21	5	0	-1	-1	-5	0	-5	0
53	18	2	21	1	1	4	22	5	1	-1	-1	-5	-1	-5	-1
54	1	1	22	2	1	2	16	-4	-1	1	1	-4	-1	-4	-1
54	2	1	22	2	1	2	16	-4	0	1	1	-4	0	-4	0
54	3	1	22	2	1	2	16	-4	1	1	1	-4	1	-4	1
54	4	1	22	2	1	4	32	-1	-1	1	1	-1	-1	-1	-1
54	5	1	22	2	1	3	16	-1	0	1	1	-1	0	-1	0
54	6	1	22	2	1	5	32	-1	1	1	1	-1	1	-1	1
54	7	1	22	2	1	4	17	5	-1	1	1	5	-1	5	-1
54	8	1	22	2	1	5	27	5	0	1	1	5	0	5	0
54	9	1	22	2	1	7	30	5	1	1	1	5	1	5	1
54	10	1	22	2	1	2	16	-4	-1	-1	1	4	1	-4	-1
54	11	1	22	2	1	3	20	-4	0	-1	1	4	0	-4	0
54	12	1	22	2	1	2	16	-4	1	-1	1	4	-1	-4	1
54	13	1	22	2	1	3	16	-1	-1	-1	1	1	1	-1	-1
54	14	1	22	2	1	4	19	-1	0	-1	1	1	0	-1	0
54	15	1	22	2	1	5	22	-1	1	-1	1	1	-1	-1	1
54	16	1	22	2	1	6	20	5	-1	-1	1	-5	1	5	-1
54	17	1	22	2	1	5	18	5	0	-1	1	-5	0	5	0
54	18	1	22	2	1	5	30	5	1	-1	1	-5	-1	5	1
55	1	2	27	1	2	2	20	-4	-1	1	-1	-4	-1	4	1
55	2	2	27	1	2	3	28	-4	0	1	-1	-4	0	4	0
55	3	2	27	1	2	4	17	-4	1	1	-1	-4	1	4	-1
55	4	2	27	1	2	4	32	-1	-1	1	-1	-1	-1	1	1
55	5	2	27	1	2	8	27	-1	0	1	-1	-1	0	1	0
55	6	2	27	1	2	8	30	-1	1	1	-1	-1	1	1	-1
55	7	2	27	1	2	7	25	5	-1	1	-1	5	-1	-5	1
55	8	2	27	1	2	6	20	5	0	1	-1	5	0	-5	0
55	9	2	27	1	2	7	28	5	1	1	-1	5	1	-5	-1
55	10	2	27	1	2	2	19	-4	-1	-1	-1	4	1	4	1
55	11	2	27	1	2	3	18	-4	0	-1	-1	4	0	4	0
55	12	2	27	1	2	6	20	-4	1	-1	-1	4	-1	4	-1
55	13	2	27	1	2	3	25	-1	-1	-1	-1	1	1	1	1
55	14	2	27	1	2	2	16	-1	0	-1	-1	1	0	1	0
55	15	2	27	1	2	2	21	-1	1	-1	-1	1	-1	1	-1
55	16	2	27	1	2	5	20	5	-1	-1	-1	-5	1	-5	1
55	17	2	27	1	2	3	17	5	0	-1	-1	-5	0	-5	0
55	18	2	27	1	2	3	16	5	1	-1	-1	-5	-1	-5	-1
56	1	2	25	2	2	2	30	-4	-1	1	-1	-4	-1	4	1
56	2	2	25	2	2	5	18	-4	0	1	-1	-4	0	4	0
56	3	2	25	2	2	2	16	-4	1	1	-1	-4	1	4	-1
56	4	2	25	2	2	6	24	-1	-1	1	-1	-1	-1	1	1
56	5	2	25	2	2	6	28	-1	0	1	-1	-1	0	1	0
56	6	2	25	2	2	8	28	-1	1	1	-1	-1	1	1	-1
56	7	2	25	2	2	4	30	5	-1	1	-1	5	-1	-5	1
56	8	2	25	2	2	3	25	5	0	1	-1	5	0	-5	0
56	9	2	25	2	2	5	24	5	1	1	-1	5	1	-5	-1
56	10	2	25	2	2	5	32	-4	-1	-1	-1	4	1	4	1
56	11	2	25	2	2	2	25	-4	0	-1	-1	4	0	4	0
56	12	2	25	2	2	4	20	-4	1	-1	-1	4	-1	4	-1
56	13	2	25	2	2	4	29	-1	-1	-1	-1	1	1	1	1
56	14	2	25	2	2	5	25	-1	0	-1	-1	1	0	1	0
56	15	2	25	2	2	7	23	-1	1	-1	-1	1	-1	1	-1
56	16	2	25	2	2	7	22	5	-1	-1	-1	-5	1	-5	1
56	17	2	25	2	2	5	30	5	0	-1	-1	-5	0	-5	0
56	18	2	25	2	2	7	32	5	1	-1	-1	-5	-1	-5	-1
57	1	2	26	1	2	5	32	-4	-1	1	-1	-4	-1	4	1
57	2	2	26	1	2	4	25	-4	0	1	-1	-4	0	4	0
57	3	2	26	1	2	5	26	-4	1	1	-1	-4	1	4	-1
57	4	2	26	1	2	3	23	-1	-1	1	-1	-1	-1	1	1
57	5	2	26	1	2	5	28	-1	0	1	-1	-1	0	1	0
57	6	2	26	1	2	8	16	-1	1	1	-1	-1	1	1	-1
57	7	2	26	1	2	6	25	5	-1	1	-1	5	-1	-5	1
57	8	2	26	1	2	8	30	5	0	1	-1	5	0	-5	0
57	9	2	26	1	2	8	25	5	1	1	-1	5	1	-5	-1
57	10	2	26	1	2	6	25	-4	-1	-1	-1	4	1	4	1
57	11	2	26	1	2	8	32	-4	0	-1	-1	4	0	4	0
57	12	2	26	1	2	2	19	-4	1	-1	-1	4	-1	4	-1
57	13	2	26	1	2	2	20	-1	-1	-1	-1	1	1	1	1
57	14	2	26	1	2	2	17	-1	0	-1	-1	1	0	1	0
57	15	2	26	1	2	3	20	-1	1	-1	-1	1	-1	1	-1
57	16	2	26	1	2	8	30	5	-1	-1	-1	-5	1	-5	1
57	17	2	26	1	2	7	26	5	0	-1	-1	-5	0	-5	0
57	18	2	26	1	2	3	20	5	1	-1	-1	-5	-1	-5	-1
58	1	2	18	1	2	2	20	-4	-1	1	-1	-4	-1	4	1
58	2	2	18	1	2	2	16	-4	0	1	-1	-4	0	4	0
58	3	2	18	1	2	3	19	-4	1	1	-1	-4	1	4	-1
58	4	2	18	1	2	5	30	-1	-1	1	-1	-1	-1	1	1
58	5	2	18	1	2	5	26	-1	0	1	-1	-1	0	1	0
58	6	2	18	1	2	8	32	-1	1	1	-1	-1	1	1	-1
58	7	2	18	1	2	7	29	5	-1	1	-1	5	-1	-5	1
58	8	2	18	1	2	8	27	5	0	1	-1	5	0	-5	0
58	9	2	18	1	2	6	26	5	1	1	-1	5	1	-5	-1
58	10	2	18	1	2	2	16	-4	-1	-1	-1	4	1	4	1
58	11	2	18	1	2	2	16	-4	0	-1	-1	4	0	4	0
58	12	2	18	1	2	4	28	-4	1	-1	-1	4	-1	4	-1
58	13	2	18	1	2	3	17	-1	-1	-1	-1	1	1	1	1
58	14	2	18	1	2	5	24	-1	0	-1	-1	1	0	1	0
58	15	2	18	1	2	4	25	-1	1	-1	-1	1	-1	1	-1
58	16	2	18	1	2	8	29	5	-1	-1	-1	-5	1	-5	1
58	17	2	18	1	2	5	22	5	0	-1	-1	-5	0	-5	0
58	18	2	18	1	2	6	21	5	1	-1	-1	-5	-1	-5	-1
59	1	2	20	1	2	4	16	-4	-1	1	0	-4	-1	0	0
59	2	2	20	1	2	2	16	-4	0	1	0	-4	0	0	0
59	3	2	20	1	2	3	18	-4	1	1	0	-4	1	0	0
59	4	2	20	1	2	3	16	-1	-1	1	0	-1	-1	0	0
59	5	2	20	1	2	6	24	-1	0	1	0	-1	0	0	0
59	6	2	20	1	2	5	26	-1	1	1	0	-1	1	0	0
59	7	2	20	1	2	8	26	5	-1	1	0	5	-1	0	0
59	8	2	20	1	2	8	32	5	0	1	0	5	0	0	0
59	9	2	20	1	2	8	32	5	1	1	0	5	1	0	0
59	10	2	20	1	2	2	16	-4	-1	-1	0	4	1	0	0
59	11	2	20	1	2	3	16	-4	0	-1	0	4	0	0	0
59	12	2	20	1	2	2	25	-4	1	-1	0	4	-1	0	0
59	13	2	20	1	2	4	20	-1	-1	-1	0	1	1	0	0
59	14	2	20	1	2	6	16	-1	0	-1	0	1	0	0	0
59	15	2	20	1	2	4	18	-1	1	-1	0	1	-1	0	0
59	16	2	20	1	2	5	25	5	-1	-1	0	-5	1	0	0
59	17	2	20	1	2	7	20	5	0	-1	0	-5	0	0	0
59	18	2	20	1	2	8	32	5	1	-1	0	-5	-1	0	0
60	1	2	21	2	1	2	16	-4	-1	1	1	-4	-1	-4	-1
60	2	2	21	2	1	3	16	-4	0	1	1	-4	0	-4	0
60	3	2	21	2	1	2	16	-4	1	1	1	-4	1	-4	1
60	4	2	21	2	1	2	20	-1	-1	1	1	-1	-1	-1	-1
60	5	2	21	2	1	5	22	-1	0	1	1	-1	0	-1	0
60	6	2	21	2	1	3	20	-1	1	1	1	-1	1	-1	1
60	7	2	21	2	1	8	17	5	-1	1	1	5	-1	5	-1
60	8	2	21	2	1	8	32	5	0	1	1	5	0	5	0
60	9	2	21	2	1	8	25	5	1	1	1	5	1	5	1
60	10	2	21	2	1	5	21	-4	-1	-1	1	4	1	-4	-1
60	11	2	21	2	1	3	22	-4	0	-1	1	4	0	-4	0
60	12	2	21	2	1	3	27	-4	1	-1	1	4	-1	-4	1
60	13	2	21	2	1	5	24	-1	-1	-1	1	1	1	-1	-1
60	14	2	21	2	1	4	16	-1	0	-1	1	1	0	-1	0
60	15	2	21	2	1	4	32	-1	1	-1	1	1	-1	-1	1
60	16	2	21	2	1	5	19	5	-1	-1	1	-5	1	5	-1
60	17	2	21	2	1	5	32	5	0	-1	1	-5	0	5	0
60	18	2	21	2	1	8	32	5	1	-1	1	-5	-1	5	1
61	1	2	19	1	1	3	16	-4	-1	1	1	-4	-1	-4	-1
61	2	2	19	1	1	2	19	-4	0	1	1	-4	0	-4	0
61	3	2	19	1	1	3	28	-4	1	1	1	-4	1	-4	1
61	4	2	19	1	1	2	19	-1	-1	1	1	-1	-1	-1	-1
61	5	2	19	1	1	7	25	-1	0	1	1	-1	0	-1	0
61	6	2	19	1	1	4	24	-1	1	1	1	-1	1	-1	1
61	7	2	19	1	1	7	23	5	-1	1	1	5	-1	5	-1
61	8	2	19	1	1	6	22	5	0	1	1	5	0	5	0
61	9	2	19	1	1	8	26	5	1	1	1	5	1	5	1
61	10	2	19	1	1	4	20	-4	-1	-1	1	4	1	-4	-1
61	11	2	19	1	1	2	20	-4	0	-1	1	4	0	-4	0
61	12	2	19	1	1	5	25	-4	1	-1	1	4	-1	-4	1
61	13	2	19	1	1	3	16	-1	-1	-1	1	1	1	-1	-1
61	14	2	19	1	1	4	19	-1	0	-1	1	1	0	-1	0
61	15	2	19	1	1	5	20	-1	1	-1	1	1	-1	-1	1
61	16	2	19	1	1	4	21	5	-1	-1	1	-5	1	5	-1
61	17	2	19	1	1	4	22	5	0	-1	1	-5	0	5	0
61	18	2	19	1	1	7	25	5	1	-1	1	-5	-1	5	1
62	1	2	26	2	2	2	16	-4	-1	1	0	-4	-1	0	0
62	2	2	26	2	2	2	18	-4	0	1	0	-4	0	0	0
62	3	2	26	2	2	3	22	-4	1	1	0	-4	1	0	0
62	4	2	26	2	2	5	24	-1	-1	1	0	-1	-1	0	0
62	5	2	26	2	2	4	24	-1	0	1	0	-1	0	0	0
62	6	2	26	2	2	5	22	-1	1	1	0	-1	1	0	0
62	7	2	26	2	2	4	22	5	-1	1	0	5	-1	0	0
62	8	2	26	2	2	5	26	5	0	1	0	5	0	0	0
62	9	2	26	2	2	7	30	5	1	1	0	5	1	0	0
62	10	2	26	2	2	3	18	-4	-1	-1	0	4	1	0	0
62	11	2	26	2	2	4	18	-4	0	-1	0	4	0	0	0
62	12	2	26	2	2	3	20	-4	1	-1	0	4	-1	0	0
62	13	2	26	2	2	5	26	-1	-1	-1	0	1	1	0	0
62	14	2	26	2	2	3	18	-1	0	-1	0	1	0	0	0
62	15	2	26	2	2	6	28	-1	1	-1	0	1	-1	0	0
62	16	2	26	2	2	6	30	5	-1	-1	0	-5	1	0	0
62	17	2	26	2	2	6	30	5	0	-1	0	-5	0	0	0
62	18	2	26	2	2	8	30	5	1	-1	0	-5	-1	0	0
63	1	2	19	2	1	2	16	-4	-1	1	1	-4	-1	-4	-1
63	2	2	19	2	1	2	16	-4	0	1	1	-4	0	-4	0
63	3	2	19	2	1	2	18	-4	1	1	1	-4	1	-4	1
63	4	2	19	2	1	5	20	-1	-1	1	1	-1	-1	-1	-1
63	5	2	19	2	1	3	25	-1	0	1	1	-1	0	-1	0
63	6	2	19	2	1	3	24	-1	1	1	1	-1	1	-1	1
63	7	2	19	2	1	4	22	5	-1	1	1	5	-1	5	-1
63	8	2	19	2	1	4	23	5	0	1	1	5	0	5	0
63	9	2	19	2	1	8	32	5	1	1	1	5	1	5	1
63	10	2	19	2	1	2	16	-4	-1	-1	1	4	1	-4	-1
63	11	2	19	2	1	3	17	-4	0	-1	1	4	0	-4	0
63	12	2	19	2	1	2	24	-4	1	-1	1	4	-1	-4	1
63	13	2	19	2	1	5	16	-1	-1	-1	1	1	1	-1	-1
63	14	2	19	2	1	4	28	-1	0	-1	1	1	0	-1	0
63	15	2	19	2	1	4	24	-1	1	-1	1	1	-1	-1	1
63	16	2	19	2	1	8	20	5	-1	-1	1	-5	1	5	-1
63	17	2	19	2	1	8	32	5	0	-1	1	-5	0	5	0
63	18	2	19	2	1	7	30	5	1	-1	1	-5	-1	5	1
64	1	2	21	2	1	2	17	-4	-1	1	1	-4	-1	-4	-1
64	2	2	21	2	1	2	16	-4	0	1	1	-4	0	-4	0
64	3	2	21	2	1	4	20	-4	1	1	1	-4	1	-4	1
64	4	2	21	2	1	4	22	-1	-1	1	1	-1	-1	-1	-1
64	5	2	21	2	1	6	19	-1	0	1	1	-1	0	-1	0
64	6	2	21	2	1	4	25	-1	1	1	1	-1	1	-1	1
64	7	2	21	2	1	6	32	5	-1	1	1	5	-1	5	-1
64	8	2	21	2	1	5	25	5	0	1	1	5	0	5	0
64	9	2	21	2	1	6	25	5	1	1	1	5	1	5	1
64	10	2	21	2	1	3	19	-4	-1	-1	1	4	1	-4	-1
64	11	2	21	2	1	3	18	-4	0	-1	1	4	0	-4	0
64	12	2	21	2	1	3	26	-4	1	-1	1	4	-1	-4	1
64	13	2	21	2	1	5	20	-1	-1	-1	1	1	1	-1	-1
64	14	2	21	2	1	5	26	-1	0	-1	1	1	0	-1	0
64	15	2	21	2	1	7	32	-1	1	-1	1	1	-1	-1	1
64	16	2	21	2	1	7	28	5	-1	-1	1	-5	1	5	-1
64	17	2	21	2	1	8	30	5	0	-1	1	-5	0	5	0
64	18	2	21	2	1	8	32	5	1	-1	1	-5	-1	5	1
65	1	2	20	1	1	3	16	-4	-1	1	1	-4	-1	-4	-1
65	2	2	20	1	1	3	25	-4	0	1	1	-4	0	-4	0
65	3	2	20	1	1	5	20	-4	1	1	1	-4	1	-4	1
65	4	2	20	1	1	3	20	-1	-1	1	1	-1	-1	-1	-1
65	5	2	20	1	1	5	25	-1	0	1	1	-1	0	-1	0
65	6	2	20	1	1	5	25	-1	1	1	1	-1	1	-1	1
65	7	2	20	1	1	6	28	5	-1	1	1	5	-1	5	-1
65	8	2	20	1	1	8	32	5	0	1	1	5	0	5	0
65	9	2	20	1	1	6	24	5	1	1	1	5	1	5	1
65	10	2	20	1	1	3	20	-4	-1	-1	1	4	1	-4	-1
65	11	2	20	1	1	3	16	-4	0	-1	1	4	0	-4	0
65	12	2	20	1	1	5	26	-4	1	-1	1	4	-1	-4	1
65	13	2	20	1	1	4	25	-1	-1	-1	1	1	1	-1	-1
65	14	2	20	1	1	4	25	-1	0	-1	1	1	0	-1	0
65	15	2	20	1	1	4	20	-1	1	-1	1	1	-1	-1	1
65	16	2	20	1	1	4	18	5	-1	-1	1	-5	1	5	-1
65	17	2	20	1	1	3	16	5	0	-1	1	-5	0	5	0
65	18	2	20	1	1	2	20	5	1	-1	1	-5	-1	5	1
66	1	2	21	2	2	2	16	-4	-1	1	0	-4	-1	0	0
66	2	2	21	2	2	4	18	-4	0	1	0	-4	0	0	0
66	3	2	21	2	2	2	32	-4	1	1	0	-4	1	0	0
66	4	2	21	2	2	4	20	-1	-1	1	0	-1	-1	0	0
66	5	2	21	2	2	5	24	-1	0	1	0	-1	0	0	0
66	6	2	21	2	2	6	17	-1	1	1	0	-1	1	0	0
66	7	2	21	2	2	6	32	5	-1	1	0	5	-1	0	0
66	8	2	21	2	2	8	25	5	0	1	0	5	0	0	0
66	9	2	21	2	2	8	30	5	1	1	0	5	1	0	0
66	10	2	21	2	2	3	16	-4	-1	-1	0	4	1	0	0
66	11	2	21	2	2	3	22	-4	0	-1	0	4	0	0	0
66	12	2	21	2	2	3	32	-4	1	-1	0	4	-1	0	0
66	13	2	21	2	2	7	20	-1	-1	-1	0	1	1	0	0
66	14	2	21	2	2	5	21	-1	0	-1	0	1	0	0	0
66	15	2	21	2	2	6	28	-1	1	-1	0	1	-1	0	0
66	16	2	21	2	2	7	29	5	-1	-1	0	-5	1	0	0
66	17	2	21	2	2	8	28	5	0	-1	0	-5	0	0	0
66	18	2	21	2	2	7	29	5	1	-1	0	-5	-1	0	0
67	1	2	20	2	1	3	26	-4	-1	1	-1	-4	-1	4	1
67	2	2	20	2	1	3	18	-4	0	1	-1	-4	0	4	0
67	3	2	20	2	1	4	20	-4	1	1	-1	-4	1	4	-1
67	4	2	20	2	1	7	22	-1	-1	1	-1	-1	-1	1	1
67	5	2	20	2	1	3	18	-1	0	1	-1	-1	0	1	0
67	6	2	20	2	1	4	20	-1	1	1	-1	-1	1	1	-1
67	7	2	20	2	1	5	27	5	-1	1	-1	5	-1	-5	1
67	8	2	20	2	1	4	23	5	0	1	-1	5	0	-5	0
67	9	2	20	2	1	8	30	5	1	1	-1	5	1	-5	-1
67	10	2	20	2	1	3	20	-4	-1	-1	-1	4	1	4	1
67	11	2	20	2	1	6	27	-4	0	-1	-1	4	0	4	0
67	12	2	20	2	1	3	18	-4	1	-1	-1	4	-1	4	-1
67	13	2	20	2	1	4	18	-1	-1	-1	-1	1	1	1	1
67	14	2	20	2	1	6	22	-1	0	-1	-1	1	0	1	0
67	15	2	20	2	1	5	20	-1	1	-1	-1	1	-1	1	-1
67	16	2	20	2	1	4	18	5	-1	-1	-1	-5	1	-5	1
67	17	2	20	2	1	5	25	5	0	-1	-1	-5	0	-5	0
67	18	2	20	2	1	6	26	5	1	-1	-1	-5	-1	-5	-1
68	1	2	51	2	1	2	16	-4	-1	1	1	-4	-1	-4	-1
68	2	2	51	2	1	4	24	-4	0	1	1	-4	0	-4	0
68	3	2	51	2	1	2	16	-4	1	1	1	-4	1	-4	1
68	4	2	51	2	1	4	24	-1	-1	1	1	-1	-1	-1	-1
68	5	2	51	2	1	4	22	-1	0	1	1	-1	0	-1	0
68	6	2	51	2	1	3	16	-1	1	1	1	-1	1	-1	1
68	7	2	51	2	1	3	26	5	-1	1	1	5	-1	5	-1
68	8	2	51	2	1	7	24	5	0	1	1	5	0	5	0
68	9	2	51	2	1	5	28	5	1	1	1	5	1	5	1
68	10	2	51	2	1	3	22	-4	-1	-1	1	4	1	-4	-1
68	11	2	51	2	1	3	22	-4	0	-1	1	4	0	-4	0
68	12	2	51	2	1	2	16	-4	1	-1	1	4	-1	-4	1
68	13	2	51	2	1	4	22	-1	-1	-1	1	1	1	-1	-1
68	14	2	51	2	1	6	32	-1	0	-1	1	1	0	-1	0
68	15	2	51	2	1	7	28	-1	1	-1	1	1	-1	-1	1
68	16	2	51	2	1	8	32	5	-1	-1	1	-5	1	5	-1
68	17	2	51	2	1	8	30	5	0	-1	1	-5	0	5	0
68	18	2	51	2	1	6	22	5	1	-1	1	-5	-1	5	1
69	1	2	20	2	2	2	16	-4	-1	1	0	-4	-1	0	0
69	2	2	20	2	2	2	16	-4	0	1	0	-4	0	0	0
69	3	2	20	2	2	4	32	-4	1	1	0	-4	1	0	0
69	4	2	20	2	2	5	16	-1	-1	1	0	-1	-1	0	0
69	5	2	20	2	2	7	28	-1	0	1	0	-1	0	0	0
69	6	2	20	2	2	5	23	-1	1	1	0	-1	1	0	0
69	7	2	20	2	2	8	16	5	-1	1	0	5	-1	0	0
69	8	2	20	2	2	7	20	5	0	1	0	5	0	0	0
69	9	2	20	2	2	6	25	5	1	1	0	5	1	0	0
69	10	2	20	2	2	4	25	-4	-1	-1	0	4	1	0	0
69	11	2	20	2	2	4	19	-4	0	-1	0	4	0	0	0
69	12	2	20	2	2	2	16	-4	1	-1	0	4	-1	0	0
69	13	2	20	2	2	8	18	-1	-1	-1	0	1	1	0	0
69	14	2	20	2	2	6	26	-1	0	-1	0	1	0	0	0
69	15	2	20	2	2	7	20	-1	1	-1	0	1	-1	0	0
69	16	2	20	2	2	5	22	5	-1	-1	0	-5	1	0	0
69	17	2	20	2	2	8	32	5	0	-1	0	-5	0	0	0
69	18	2	20	2	2	7	32	5	1	-1	0	-5	-1	0	0
70	1	2	21	2	2	3	25	-4	-1	1	0	-4	-1	0	0
70	2	2	21	2	2	3	25	-4	0	1	0	-4	0	0	0
70	3	2	21	2	2	2	20	-4	1	1	0	-4	1	0	0
70	4	2	21	2	2	4	20	-1	-1	1	0	-1	-1	0	0
70	5	2	21	2	2	4	20	-1	0	1	0	-1	0	0	0
70	6	2	21	2	2	6	30	-1	1	1	0	-1	1	0	0
70	7	2	21	2	2	5	24	5	-1	1	0	5	-1	0	0
70	8	2	21	2	2	5	20	5	0	1	0	5	0	0	0
70	9	2	21	2	2	8	20	5	1	1	0	5	1	0	0
70	10	2	21	2	2	3	16	-4	-1	-1	0	4	1	0	0
70	11	2	21	2	2	2	16	-4	0	-1	0	4	0	0	0
70	12	2	21	2	2	3	16	-4	1	-1	0	4	-1	0	0
70	13	2	21	2	2	3	18	-1	-1	-1	0	1	1	0	0
70	14	2	21	2	2	6	26	-1	0	-1	0	1	0	0	0
70	15	2	21	2	2	4	30	-1	1	-1	0	1	-1	0	0
70	16	2	21	2	2	5	16	5	-1	-1	0	-5	1	0	0
70	17	2	21	2	2	7	32	5	0	-1	0	-5	0	0	0
70	18	2	21	2	2	8	32	5	1	-1	0	-5	-1	0	0
71	1	1	22	1	2	3	16	-4	-1	1	0	-4	-1	0	0
71	2	1	22	1	2	3	20	-4	0	1	0	-4	0	0	0
71	3	1	22	1	2	2	26	-4	1	1	0	-4	1	0	0
71	4	1	22	1	2	4	25	-1	-1	1	0	-1	-1	0	0
71	5	1	22	1	2	4	20	-1	0	1	0	-1	0	0	0
71	6	1	22	1	2	2	24	-1	1	1	0	-1	1	0	0
71	7	1	22	1	2	8	32	5	-1	1	0	5	-1	0	0
71	8	1	22	1	2	7	30	5	0	1	0	5	0	0	0
71	9	1	22	1	2	6	32	5	1	1	0	5	1	0	0
71	10	1	22	1	2	2	23	-4	-1	-1	0	4	1	0	0
71	11	1	22	1	2	3	16	-4	0	-1	0	4	0	0	0
71	12	1	22	1	2	2	16	-4	1	-1	0	4	-1	0	0
71	13	1	22	1	2	4	25	-1	-1	-1	0	1	1	0	0
71	14	1	22	1	2	3	20	-1	0	-1	0	1	0	0	0
71	15	1	22	1	2	5	27	-1	1	-1	0	1	-1	0	0
71	16	1	22	1	2	6	30	5	-1	-1	0	-5	1	0	0
71	17	1	22	1	2	4	25	5	0	-1	0	-5	0	0	0
71	18	1	22	1	2	6	23	5	1	-1	0	-5	-1	0	0
72	1	2	42	1	1	2	16	-4	-1	1	1	-4	-1	-4	-1
72	2	2	42	1	1	3	16	-4	0	1	1	-4	0	-4	0
72	3	2	42	1	1	3	22	-4	1	1	1	-4	1	-4	1
72	4	2	42	1	1	3	16	-1	-1	1	1	-1	-1	-1	-1
72	5	2	42	1	1	6	30	-1	0	1	1	-1	0	-1	0
72	6	2	42	1	1	7	32	-1	1	1	1	-1	1	-1	1
72	7	2	42	1	1	8	28	5	-1	1	1	5	-1	5	-1
72	8	2	42	1	1	8	32	5	0	1	1	5	0	5	0
72	9	2	42	1	1	8	30	5	1	1	1	5	1	5	1
72	10	2	42	1	1	2	16	-4	-1	-1	1	4	1	-4	-1
72	11	2	42	1	1	3	21	-4	0	-1	1	4	0	-4	0
72	12	2	42	1	1	5	25	-4	1	-1	1	4	-1	-4	1
72	13	2	42	1	1	4	18	-1	-1	-1	1	1	1	-1	-1
72	14	2	42	1	1	3	16	-1	0	-1	1	1	0	-1	0
72	15	2	42	1	1	4	18	-1	1	-1	1	1	-1	-1	1
72	16	2	42	1	1	6	28	5	-1	-1	1	-5	1	5	-1
72	17	2	42	1	1	5	30	5	0	-1	1	-5	0	5	0
72	18	2	42	1	1	4	18	5	1	-1	1	-5	-1	5	1
73	1	2	21	1	2	2	16	-4	-1	1	-1	-4	-1	4	1
73	2	2	21	1	2	3	22	-4	0	1	-1	-4	0	4	0
73	3	2	21	1	2	2	16	-4	1	1	-1	-4	1	4	-1
73	4	2	21	1	2	5	32	-1	-1	1	-1	-1	-1	1	1
73	5	2	21	1	2	5	22	-1	0	1	-1	-1	0	1	0
73	6	2	21	1	2	5	28	-1	1	1	-1	-1	1	1	-1
73	7	2	21	1	2	8	20	5	-1	1	-1	5	-1	-5	1
73	8	2	21	1	2	4	28	5	0	1	-1	5	0	-5	0
73	9	2	21	1	2	7	32	5	1	1	-1	5	1	-5	-1
73	10	2	21	1	2	2	18	-4	-1	-1	-1	4	1	4	1
73	11	2	21	1	2	4	30	-4	0	-1	-1	4	0	4	0
73	12	2	21	1	2	2	16	-4	1	-1	-1	4	-1	4	-1
73	13	2	21	1	2	6	16	-1	-1	-1	-1	1	1	1	1
73	14	2	21	1	2	2	20	-1	0	-1	-1	1	0	1	0
73	15	2	21	1	2	3	18	-1	1	-1	-1	1	-1	1	-1
73	16	2	21	1	2	2	18	5	-1	-1	-1	-5	1	-5	1
73	17	2	21	1	2	3	25	5	0	-1	-1	-5	0	-5	0
73	18	2	21	1	2	8	19	5	1	-1	-1	-5	-1	-5	-1
74	1	1	29	1	1	2	16	-4	-1	1	0	-4	-1	0	0
74	2	1	29	1	1	4	20	-4	0	1	0	-4	0	0	0
74	3	1	29	1	1	4	32	-4	1	1	0	-4	1	0	0
74	4	1	29	1	1	3	16	-1	-1	1	0	-1	-1	0	0
74	5	1	29	1	1	8	18	-1	0	1	0	-1	0	0	0
74	6	1	29	1	1	4	32	-1	1	1	0	-1	1	0	0
74	7	1	29	1	1	8	16	5	-1	1	0	5	-1	0	0
74	8	1	29	1	1	8	24	5	0	1	0	5	0	0	0
74	9	1	29	1	1	8	32	5	1	1	0	5	1	0	0
74	10	1	29	1	1	4	24	-4	-1	-1	0	4	1	0	0
74	11	1	29	1	1	4	18	-4	0	-1	0	4	0	0	0
74	12	1	29	1	1	6	28	-4	1	-1	0	4	-1	0	0
74	13	1	29	1	1	2	16	-1	-1	-1	0	1	1	0	0
74	14	1	29	1	1	4	16	-1	0	-1	0	1	0	0	0
74	15	1	29	1	1	5	16	-1	1	-1	0	1	-1	0	0
74	16	1	29	1	1	5	18	5	-1	-1	0	-5	1	0	0
74	17	1	29	1	1	8	26	5	0	-1	0	-5	0	0	0
74	18	1	29	1	1	7	22	5	1	-1	0	-5	-1	0	0
75	1	2	22	2	1	4	16	-4	-1	1	0	-4	-1	0	0
75	2	2	22	2	1	2	16	-4	0	1	0	-4	0	0	0
75	3	2	22	2	1	4	16	-4	1	1	0	-4	1	0	0
75	4	2	22	2	1	3	20	-1	-1	1	0	-1	-1	0	0
75	5	2	22	2	1	6	26	-1	0	1	0	-1	0	0	0
75	6	2	22	2	1	4	32	-1	1	1	0	-1	1	0	0
75	7	2	22	2	1	7	30	5	-1	1	0	5	-1	0	0
75	8	2	22	2	1	8	32	5	0	1	0	5	0	0	0
75	9	2	22	2	1	6	26	5	1	1	0	5	1	0	0
75	10	2	22	2	1	7	20	-4	-1	-1	0	4	1	0	0
75	11	2	22	2	1	4	16	-4	0	-1	0	4	0	0	0
75	12	2	22	2	1	4	22	-4	1	-1	0	4	-1	0	0
75	13	2	22	2	1	6	20	-1	-1	-1	0	1	1	0	0
75	14	2	22	2	1	7	22	-1	0	-1	0	1	0	0	0
75	15	2	22	2	1	4	28	-1	1	-1	0	1	-1	0	0
75	16	2	22	2	1	8	32	5	-1	-1	0	-5	1	0	0
75	17	2	22	2	1	8	32	5	0	-1	0	-5	0	0	0
75	18	2	22	2	1	7	26	5	1	-1	0	-5	-1	0	0

## Sheet: Variables
Variable name	Variable description	Lables
ID	ID	none
Stim_Nr	Stimulus number	none
Sex	Gender of the participant	Lable: 1 = male; 2 = female
Age	Age of the participant	none
Eff_St	Effort - Stimulus category combination	Lable: 1 = male names - pictures of humans; 2 = female names - pictures without humans
Cond_Order	Order of judgment	Lable: 1 = Duration - Frequency; 2 = Frequency - Duration
DV_Freq	Frequency judgment	none
DV_Dur	Duration judgment	none
Cond_Freq	Condition of stimulus frequency	none
Cond_Dur	Condition of stimulus duration	none
Cond_Eff	Condition of effort	Lable: -1 = low effort; 1 = high effort
Cond_St	Condition of type of stimulus	Lable: -1 = names; 0 = low-arousal pictures; 1 = high-arousal pictures
gew_x_f	Interaction effort x frequency	none
gew_x_d	Interaction effort x duration	none
st_x_f	Interaction type of stimulus x frequency	none
st_x_d	Interaction type of stimulus x duration	none
		Variable
